# Supplementary material for: Bone Marrow CD34+/lin− Cells of Patients with Chronic-Phase Chronic Myeloid Leukemia (CP-CML) After 12 Months of Nilotinib Treatment Exhibit a Different Gene Expression Signature Compared to the Diagnosis and the Corresponding Cells from Healthy Subjects
Source: Cancers (Basel). 2025 Mar 18;17(6):1022. doi: 10.3390/cancers17061022 (PMC11940473; doi:10.3390/cancers17061022)
Supplement: Supplementary file 1 [file cancers-17-01022-s001.zip]

Archive with 3 entries (3 files):
- Figure S1, S2, S3, S4 Heatmaps.pdf
- Graphical plots S1 PCA and MvAplot.pdf
- TableS1.xlsx
