# Supplementary material for: Bone Marrow CD34+/lin− Cells of Patients with Chronic-Phase Chronic Myeloid Leukemia (CP-CML) After 12 Months of Nilotinib Treatment Exhibit a Different Gene Expression Signature Compared to the Diagnosis and the Corresponding Cells from Healthy Subjects
Source: Cancers (Basel). 2025 Mar 18;17(6):1022. doi: 10.3390/cancers17061022 (PMC11940473; doi:10.3390/cancers17061022)
Supplement: Supplementary file 1 [file cancers-17-01022-s001.zip › TableS1.xlsx]

## Sheet: CML
CML
Probe ID	Symbol	Gene	Mean at month 0 (log2)	Mean at month 12 (log2)	Mean in CTRLs (log2)	FoldChange 12m vs 0m	FoldChange 12m vs CTRL	FoldChange 0m vs CTRL	q value 12m vs 0m	q value 12m vs CTRL	q value 0m vs CTRL
TC07001926.hg.1	BRAF	B-Raf proto-oncogene, serine	4.2	3.89	3.4	-1.24	1.4	1.74	0.0205	0.20197	0.00044
TC07003061.hg.1	CDK6	cyclin-dependent kinase 6	5.59295	5.11121	3.61734	-1.39643	2.81642	3.93293	0.0109529	0.00552252	1
TC10002931.hg.1	CHUK	conserved helix-loop-helix ubiquitous kinase	3.43	3.17	2.7	-1.2	1.38	1.66	0.0041	0.019	0.00041
TC01000745.hg.1	GADD45A	growth arrest and DNA-damage-inducible, alpha	4.29	4.16	3.7	-1.09	1.38	1.5	0.15378	0.02517	0.00062
TC06003812.hg.1	HDAC2	histone deacetylase 2	5.21867	4.67663	3.30433	-1.45603	2.58883	3.76941	0.00256426	0.0402963	1
TC12000606.hg.1	MDM2	MDM2 proto-oncogene, E3 ubiquitin protein ligase	4.38722	3.97019	3.63761	-1.33518	1.25926	1.68134	0.0164098	0.226908	0.000520506
TC01003014.hg.1	NRAS	neuroblastoma RAS viral (v-ras) oncogene homolog	4.95	4.62	3.82	-1.25	1.74	2.18	0.00951	0.00689	0.00071
TC03000951.hg.1	PIK3CA	phosphatidylinositol-4,5-bisphosphate 3-kinase, catalytic subunit alpha	4.1	3.74	3.23	-1.28	1.43	1.82	0.00431	0.02414	1
TC03001824.hg.1	PIK3CB	phosphatidylinositol-4,5-bisphosphate 3-kinase, catalytic subunit beta	3.73961	3.52341	3.15183	-1.16166	1.29377	1.50292	0.0142424	0.0905107	0.000480931
TC05000364.hg.1	POLK	polymerase (DNA directed) kappa	3.66	3.5	2.94	-1.12	1.47	1.65	0.07843	0.01247	0.00048
TC12000881.hg.1	PTPN11	protein tyrosine phosphatase, non-receptor type 11	4.93871	4.65694	4.11402	-1.21568	1.45691	1.77115	0.00229202	0.0202186	1
TC13000190.hg.1	RB1	retinoblastoma 1	3.82	3.56	3.05	-1.2	1.42	1.71	0.00671	0.0256	0.00049
TC02001761.hg.1	SOS1	SOS Ras	4.37844	3.92284	3.23198	-1.37136	1.61425	2.21371	0.0116628	0.00821696	1
TC14001116.hg.1	SOS2	SOS Ras	3.96	3.67	3.15	-1.22	1.43	1.75	0.00392	0.02506	0.00058
PI3K-AKT
Probe ID	Symbol	Gene	Mean at month 0 (log2)	Mean at month 12 (log2)	Mean in CTRLs (log2)	FoldChange 12m vs 0m	FoldChange 12m vs CTRL	FoldChange 0m vs CTRL	q value 12m vs 0m	q value 12m vs CTRL	q value 0m vs CTRL
TC08001521.hg.1	ANGPT1	angiopoietin 1	3.78133	3.67664	3.04626	-1.07526	1.54798	1.66448	0.352438	0.00883677	0.000496102
TC08000902.hg.1	ANGPT2	angiopoietin 2	3.84707	3.50424	3.09238	-1.26825	1.3304	1.68728	0.00232483	0.0759095	0.000398025
TC04002953.hg.1	AREG	amphiregulin	3.68807	4.42575	4.44942	1.66748	-1.01655	-1.69508	0.00522727	0.985248	0.0303333
TC02002545.hg.1	ATF2	activating transcription factor 2	4.44875	4.22382	3.65374	-1.16872	1.48461	1.73509	0.0189362	0.0157599	0.000750746
TC08001438.hg.1	CCNE2	cyclin E2	3.25196	3.1604	2.50695	-1.06553	1.57292	1.67599	0.443355	0.00770623	0.000667631
TC07003061.hg.1	CDK6	cyclin-dependent kinase 6	5.59295	5.11121	3.61734	-1.39643	2.81642	3.93293	0.0109529	0.00552252	1
TC10002931.hg.1	CHUK	conserved helix-loop-helix ubiquitous kinase	3.43187	3.17109	2.70136	-1.19813	1.38485	1.65922	0.00410335	0.0189952	0.000414818
TC02003791.hg.1	CREB1	cAMP responsive element binding protein 1	3.48749	3.28643	2.87281	-1.14954	1.33202	1.53121	0.162075	0.299927	0.0183091
TC12000425.hg.1	EIF4B	eukaryotic translation initiation factor 4B	5.9593	5.63878	4.51355	-1.24878	2.18136	2.72405	0.0205929	0.00680465	1
TC13001385.hg.1	FLT3	fms-related tyrosine kinase 3	3.39119	3.75234	2.87559	1.28446	1.83624	1.42958	0.0226887	0.030344	0.0706801
TC06002977.hg.1	FOXO3	forkhead box O3	3.96749	3.79149	3.34362	-1.12975	1.36403	1.54101	0.192729	0.192342	0.0115639
TC03003047.hg.1	GSK3B	glycogen synthase kinase 3 beta	4.81582	4.6004	4.15305	-1.16104	1.36354	1.58312	0.0318495	0.103592	0.000398025
TC14002169.hg.1	HSP90AA1	heat shock protein 90kDa alpha (cytosolic), class A member 1	6.68286	6.20394	4.84203	-1.3937	2.57026	3.58216	0.00499215	0.00478318	1
TC06000615.hg.1	HSP90AB1	heat shock protein 90kDa alpha (cytosolic), class B member 1	6.55953	6.13417	4.7219	-1.3429	2.66156	3.57421	0.0163236	0.00989394	1
TC12000803.hg.1	HSP90B1	heat shock protein 90kDa beta (Grp94), member 1	6.12995	5.75543	4.05704	-1.29641	3.24539	4.20735	0.0482099	0.0201379	1
TC02001083.hg.1	ITGA4	integrin alpha 4	4.86404	4.55421	3.4924	-1.23956	2.08755	2.58765	0.0180278	0.0227255	1
TC10001163.hg.1	ITGB1	integrin beta 1	4.85229	4.4839	4.06045	-1.29091	1.34113	1.73128	0.00855462	0.0601435	0.00071086
TC09000035.hg.1	JAK2	Janus kinase 2	3.82372	3.50327	2.86726	-1.24872	1.55403	1.94054	0.0024422	0.010256	1
TC04000313.hg.1	KIT	v-kit Hardy-Zuckerman 4 feline sarcoma viral oncogene homolog	4.21219	4.22704	3.40177	1.01035	1.77186	1.75371	0.9335	0.00650876	0.000872009
TC01003205.hg.1	MCL1	myeloid cell leukemia 1	4.4151	4.62661	3.93215	1.1579	1.61828	1.3976	0.0906861	0.0243634	0.0422689
TC12000606.hg.1	MDM2	MDM2 proto-oncogene, E3 ubiquitin protein ligase	4.38722	3.97019	3.63761	-1.33518	1.25926	1.68134	0.0164098	0.226908	0.000520506
TC06003069.hg.1	MYB	v-myb avian myeloblastosis viral oncogene homolog	6.02569	5.58698	3.5711	-1.3554	4.04426	5.48157	0.0952142	0.00472522	1
TC01003014.hg.1	NRAS	neuroblastoma RAS viral (v-ras) oncogene homolog	4.94622	4.62226	3.81933	-1.25176	1.74464	2.18388	0.00951044	0.00688514	0.000711158
TC04002799.hg.1	PDGFC	platelet derived growth factor C	3.94333	3.74181	3.26242	-1.14991	1.39415	1.60315	0.0282981	0.0426252	0.000494747
TC03000951.hg.1	PIK3CA	phosphatidylinositol-4,5-bisphosphate 3-kinase, catalytic subunit alpha	4.09946	3.74328	3.23161	-1.28003	1.4257	1.82494	0.00430612	0.0241446	1
TC03001824.hg.1	PIK3CB	phosphatidylinositol-4,5-bisphosphate 3-kinase, catalytic subunit beta	3.73961	3.52341	3.15183	-1.16166	1.29377	1.50292	0.0142424	0.0905107	0.000480931
TC01000831.hg.1	PKN2	protein kinase N2	4.35565	4.01697	3.32002	-1.2646	1.62107	2.05001	0.00226423	0.0069148	1
TC05003406.hg.1	PPP2CA	protein phosphatase 2, catalytic subunit, alpha isozyme	4.43808	4.13385	3.66849	-1.23476	1.38066	1.70478	0.00255616	0.0332191	0.000392496
TC14001034.hg.1	PPP2R3C	protein phosphatase 2, regulatory subunit B, gamma	3.36737	3.24387	2.68814	-1.08938	1.46991	1.60129	0.213357	0.00928283	0.000520824
TC14000773.hg.1	PPP2R5C	protein phosphatase 2, regulatory subunit B, gamma	3.84859	3.69568	3.17952	-1.11181	1.43015	1.59005	0.091389	0.00894826	0.000440695
TC14001206.hg.1	PPP2R5E	protein phosphatase 2, regulatory subunit B, epsilon isoform	3.66278	3.42246	3.04203	-1.18125	1.30173	1.53767	0.00366258	0.0574007	0.000420872
TC10000623.hg.1	PTEN	phosphatase and tensin homolog	4.48149	4.16316	3.40715	-1.24688	1.68882	2.10576	0.00399821	0.00653574	1
TC09000938.hg.1	RPS6	ribosomal protein S6	4.78571	4.6347	3.69054	-1.11035	1.92407	2.13639	0.34935	0.0133238	0.000452106
TC02001761.hg.1	SOS1	SOS Ras	4.37844	3.92284	3.23198	-1.37136	1.61425	2.21371	0.0116628	0.00821696	1
TC14001116.hg.1	SOS2	SOS Ras	3.95738	3.67405	3.15351	-1.21701	1.43448	1.74578	0.00392429	0.0250621	0.000576705
TC06003375.hg.1	TNXB	tenascin XB	4.88046	4.90587	5.527	1.01776	-1.53808	-1.56541	0.876736	0.0516918	0.00465035
TC20000337.hg.1	YWHAB	tyrosine 3-monooxygenase	4.73691	4.48006	3.73092	-1.19486	1.68079	2.00831	0.0303224	0.011527	0.00102556
TC17002434.hg.1	YWHAE	tyrosine 3-monooxygenase	5.83678	5.24858	3.95923	-1.50338	2.44418	3.67452	0.00234768	0.00476374	1
TC07001540.hg.1	YWHAG	tyrosine 3-monooxygenase	4.69912	4.41633	3.92343	-1.21655	1.40727	1.71201	0.00846022	0.058905	0.000395636
TC02001560.hg.1	YWHAQ	tyrosine 3-monooxygenase	5.27573	5.06756	4.41358	-1.15523	1.5735	1.81775	0.0248102	0.00493363	0.000711158
TC08002451.hg.1	YWHAZ	tyrosine 3-monooxygenase	5.26772	4.70497	3.4321	-1.47708	2.41643	3.56925	0.00232136	0.00735052	0.00110853
Ras
Probe ID	Symbol	Gene	Mean at month 0 (log2)	Mean at month 12 (log2)	Mean in CTRLs (log2)	FoldChange 12m vs 0m	FoldChange 12m vs CTRL	FoldChange 0m vs CTRL	q value 12m vs 0m	q value 12m vs CTRL	q value 0m vs CTRL
TC08001521.hg.1	ANGPT1	angiopoietin 1	3.78	3.68	3.05	-1.08	1.55	1.66	0.35244	0.00884	0.0005
TC08000902.hg.1	ANGPT2	angiopoietin 2	3.85	3.5	3.09	-1.27	1.33	1.69	0.00232	0.07591	0.0004
TC14001678.hg.1	ARF6	ADP-ribosylation factor 6	5.7	5.17	3.76	-1.44	2.67	3.84	0.00457	0.00471	1
TC02005060.hg.1	CALM2	calmodulin 2 (phosphorylase kinase, delta)	5.31	4.95	3.66	-1.28	2.46	3.13	0.0248	0.01797	1
TC14000554.hg.1	CALM3	calmodulin 3 (phosphorylase kinase, delta)	4.61	4.3	3.68	-1.24	1.54	1.9	0.00378	0.00907	0.0006
TC10002931.hg.1	CHUK	conserved helix-loop-helix ubiquitous kinase	3.43	3.17	2.7	-1.2	1.38	1.66	0.0041	0.019	0.00041
TC10000322.hg.1	MAPK8	mitogen-activated protein kinase 8	3.84	3.68	3.19	-1.12	1.41	1.57	0.04985	0.00836	0.0004
TC01003014.hg.1	NRAS	neuroblastoma RAS viral (v-ras) oncogene homolog	4.95	4.62	3.82	-1.25	1.74	2.18	0.00951	0.00689	0.00071
TC03001100.hg.1	PAK2	p21 protein (Cdc42	4.41	4.05	3.63	-1.28	1.34	1.72	0.00233	0.12675	0.00048
TC04002799.hg.1	PDGFC	platelet derived growth factor C	3.94	3.74	3.26	-1.15	1.39	1.6	0.0283	0.04263	0.00049
TC03000951.hg.1	PIK3CA	phosphatidylinositol-4,5-bisphosphate 3-kinase, catalytic subunit alpha	4.1	3.74	3.23	-1.28	1.43	1.82	0.00431	0.02414	1
TC03001824.hg.1	PIK3CB	phosphatidylinositol-4,5-bisphosphate 3-kinase, catalytic subunit beta	3.74	3.52	3.15	-1.16	1.29	1.5	0.01424	0.09051	0.00048
TC01001607.hg.1	PLA2G4A	phospholipase A2, group IVA (cytosolic, calcium-dependent)	3.55	3.28	2.69	-1.21	1.5	1.81	0.00428	0.00984	0.00103
TC01004503.hg.1	PRKACB	protein kinase, cAMP-dependent, catalytic, beta	4.73	4.29	2.96	-1.35	2.51	3.39	0.01068	0.00551	1
TC12000881.hg.1	PTPN11	protein tyrosine phosphatase, non-receptor type 11	4.94	4.66	4.11	-1.22	1.46	1.77	0.00229	0.02022	1
TC14001643.hg.1	RALGAPA1	Ral GTPase activating protein, alpha subunit 1 (catalytic)	4.22	3.93	3.21	-1.23	1.64	2.01	0.12413	0.116	0.00575
TC01000979.hg.1	RAP1A	RAP1A, member of RAS oncogene family	4.57	4.25	3.53	-1.25	1.65	2.06	0.00443	0.00536	0.00064
TC12000601.hg.1	RAP1B	RAP1B, member of RAS oncogene family	4.8	4.31	3.27	-1.41	2.06	2.89	0.00308	0.00546	1
TC05000431.hg.1	RASA1	RAS p21 protein activator (GTPase activating protein) 1	4.27	4	3.47	-1.2	1.45	1.73	0.00744	0.02892	0.00064
TC03002567.hg.1	RASA2	RAS p21 protein activator 2	3.64	3.26	2.53	-1.3	1.66	2.16	0.004	0.01767	0.0006
TC10000809.hg.1	SHOC2	SHOC2 leucine-rich repeat scaffold protein	4.57	4.42	3.67	-1.11	1.69	1.87	0.18108	0.00626	0.00088
TC02001761.hg.1	SOS1	SOS Ras	4.38	3.92	3.23	-1.37	1.61	2.21	0.01166	0.00822	1
TC14001116.hg.1	SOS2	SOS Ras	3.96	3.67	3.15	-1.22	1.43	1.75	0.00392	0.02506	0.00058
TC20001234.hg.1	STK4	serine	4.41	3.91	3.13	-1.41	1.72	2.44	0.00306	0.02012	0.00103
TC12000570.hg.1	TBK1	TANK-binding kinase 1	3.7	3.41	2.77	-1.23	1.56	1.91	0.00321	0.00645	0.00111
TC20000304.hg.1	PLCG1	phospholipase C, gamma 1	4.08787	4.17171	4.69751	1.05984	-1.43973	-1.52588	0.448161	0.0446157	0.000697821
MAPK
Probe ID	Symbol	Gene	Mean at month 0 (log2)	Mean at month 12 (log2)	Mean in CTRLs (log2)	FoldChange 12m vs 0m	FoldChange 12m vs CTRL	FoldChange 0m vs CTRL	q value 12m vs 0m	q value 12m vs CTRL	q value 0m vs CTRL
TC08001521.hg.1	ANGPT1	angiopoietin 1	3.78	3.68	3.05	-1.08	1.55	1.66	0.35244	0.00884	0.0005
TC08000902.hg.1	ANGPT2	angiopoietin 2	3.85	3.5	3.09	-1.27	1.33	1.69	0.00232	0.07591	0.0004
TC02002545.hg.1	ATF2	activating transcription factor 2	4.44875	4.22382	3.65374	-1.16872	1.48461	1.73509	0.0189362	0.0157599	0.000750746
TC07001926.hg.1	BRAF	B-Raf proto-oncogene, serine	4.2	3.89	3.4	-1.24	1.4	1.74	0.0205	0.20197	0.00044
TC04001807.hg.1	CASP3	caspase 3	5.27	4.61	3.84	-1.58	1.71	2.7	1	0.00941	1
TC10002931.hg.1	CHUK	conserved helix-loop-helix ubiquitous kinase	3.43187	3.17109	2.70136	-1.19813	1.38485	1.65922	0.00410335	0.0189952	0.000414818
TC01006060.hg.1	ELK4	ELK4, ETS-domain protein (SRF accessory protein 1)	4.95	4.61	3.49	-1.27	2.18	2.75	0.04129	0.01096	1
TC01000745.hg.1	GADD45A	growth arrest and DNA-damage-inducible, alpha	4.28774	4.16221	3.70214	-1.09091	1.37561	1.50066	0.153785	0.0251662	0.000618563
TC6_dbb_hap3000163.hg.1	HSPA1A	heat shock 70kDa protein 1A	4.36	4.24	3.68	-1.09	1.48	1.61	0.41583	0.14443	0.00308
TC6_dbb_hap3000070.hg.1	HSPA1B	heat shock 70kDa protein 1B	3.77	3.57	3.18	-1.15	1.31	1.51	0.03559	0.11281	0.00066
TC11002390.hg.1	HSPA8	heat shock 70kDa protein 8	5.65	5.26	4.28	-1.31	1.97	2.58	0.00783	0.00463	0.00064
TC02002219.hg.1	IL1B	interleukin 1 beta	4.26	3.97	3.67	-1.22	1.23	1.5	0.00291	0.22303	0.00159
TC04002643.hg.1	LAMTOR3	late endosomal	3.99	3.73	3.21	-1.19	1.44	1.72	0.02241	0.05702	0.00047
TC17002052.hg.1	MAP2K4	mitogen-activated protein kinase kinase 4	3.57	3.51	2.65	-1.04	1.82	1.89	0.76124	0.00926	0.00056
TC06001948.hg.1	MAP3K7	mitogen-activated protein kinase kinase kinase 7	4.4	4.05	3.53	-1.27	1.44	1.83	0.00331	0.02012	0.00108
TC10000322.hg.1	MAPK8	mitogen-activated protein kinase 8	3.84	3.68	3.19	-1.12	1.41	1.57	0.04985	0.00836	0.0004
TC05001579.hg.1	MEF2C	myocyte enhancer factor 2C	3.93	3.84	3.33	-1.06	1.42	1.51	0.28187	0.00968	0.00044
TC17000315.hg.1	NLK	nemo-like kinase	4.58	4.28	3.87	-1.23	1.33	1.63	0.00628	0.08593	0.00132
TC01003014.hg.1	NRAS	neuroblastoma RAS viral (v-ras) oncogene homolog	4.95	4.62	3.82	-1.25	1.74	2.18	0.00951	0.00689	0.00071
TC03001100.hg.1	PAK2	p21 protein (Cdc42	4.41	4.05	3.63	-1.28	1.34	1.72	0.00233	0.12675	0.00048
TC04002799.hg.1	PDGFC	platelet derived growth factor C	3.94	3.74	3.26	-1.15	1.39	1.6	0.0283	0.04263	0.00049
TC01001607.hg.1	PLA2G4A	phospholipase A2, group IVA (cytosolic, calcium-dependent)	3.55	3.28	2.69	-1.21	1.5	1.81	0.00428	0.00984	0.00103
TC14001720.hg.1	PPM1A	protein phosphatase, Mg2+	3.81	3.36	2.64	-1.36	1.65	2.25	0.00224	0.01934	0.00047
TC02005028.hg.1	PPP3R1	protein phosphatase 3, regulatory subunit B, alpha	4.61	4.12	3.25	-1.41	1.82	2.56	0.00445	0.00666	1
TC01004503.hg.1	PRKACB	protein kinase, cAMP-dependent, catalytic, beta	4.73	4.29	2.96	-1.35	2.51	3.39	0.01068	0.00551	1
TC01000979.hg.1	RAP1A	RAP1A, member of RAS oncogene family	4.57	4.25	3.53	-1.25	1.65	2.06	0.00443	0.00536	0.00064
TC12000601.hg.1	RAP1B	RAP1B, member of RAS oncogene family	4.8	4.31	3.27	-1.41	2.06	2.89	0.00308	0.00546	1
TC04000809.hg.1	RAPGEF2	Rap guanine nucleotide exchange factor 2	4.07	3.82	3.42	-1.19	1.32	1.57	0.00321	0.0509	0.00041
TC05000431.hg.1	RASA1	RAS p21 protein activator (GTPase activating protein) 1	4.27	4	3.47	-1.2	1.45	1.73	0.00744	0.02892	0.00064
TC03002567.hg.1	RASA2	RAS p21 protein activator 2	3.64	3.26	2.53	-1.3	1.66	2.16	0.004	0.01767	0.0006
TC0X000911.hg.1	RPS6KA3	ribosomal protein S6 kinase, 90kDa, polypeptide 3	3.81	3.69	3.05	-1.08	1.56	1.69	0.27136	0.00771	0.00039
TC02001761.hg.1	SOS1	SOS Ras	4.38	3.92	3.23	-1.37	1.61	2.21	0.01166	0.00822	1
TC14001116.hg.1	SOS2	SOS Ras	3.96	3.67	3.15	-1.22	1.43	1.75	0.00392	0.02506	0.00058
TC08002442.hg.1	STK3	serine	4.05	3.75	2.87	-1.23	1.84	2.26	0.01776	0.00576	1
TC20001234.hg.1	STK4	serine	4.41	3.91	3.13	-1.41	1.72	2.44	0.00306	0.02012	0.00103
TC01005350.hg.1	STMN1	stathmin 1	6.36	5.76	4.27	-1.52	2.79	4.25	0.00431	0.00526	1
TC17002149.hg.1	TAOK1	TAO kinase 1	4.03	3.92	2.88	-1.08	2.06	2.22	0.45499	0.00535	0.00053
TC12002018.hg.1	TAOK3	TAO kinase 3	4.34	4.24	3.55	-1.07	1.61	1.72	0.40899	0.01128	0.00039
TC06002435.hg.1	TNF	tumor necrosis factor	3.72	3.62	3	-1.07	1.54	1.65	0.52618	0.05132	0.0086
TC12000021.hg.1	CACNA1C	calcium channel, voltage-dependent, L type, alpha 1C subunit	3.77858	4.08099	4.67664	1.23321	-1.51115	-1.86356	0.0178217	0.0739783	0.000390153
TC04002953.hg.1	AREG	amphiregulin	3.68807	4.42575	4.44942	1.66748	-1.01655	-1.69508	0.00522727	0.985248	0.0303333
TC06002442.hg.1	TNF	tumor necrosis factor	4.65937	5.0211	5.34988	1.28497	-1.25595	-1.61386	0.00228256	0.369685	0.000488841
JAK-STAT
Probe ID	Symbol	Gene	Mean at month 0 (log2)	Mean at month 12 (log2)	Mean in CTRLs (log2)	FoldChange 12m vs 0m	FoldChange 12m vs CTRL	FoldChange 0m vs CTRL	q value 12m vs 0m	q value 12m vs CTRL	q value 0m vs CTRL
TC06002152.hg.1	IFNGR1	interferon gamma receptor 1	3.69944	3.50724	3.01277	-1.1425	1.40881	1.60957	0.0527985	0.0261649	0.000520037
TC09000035.hg.1	JAK2	Janus kinase 2	3.82372	3.50327	2.86726	-1.24872	1.55403	1.94054	0.0024422	0.010256	1
TC01000730.hg.1	LEPR	leptin receptor	4.41111	3.9536	3.59882	-1.37317	1.27879	1.75599	1	0.126563	0.000750746
TC18000487.hg.1	PIAS2	protein inhibitor of activated STAT 2	4.10008	3.84629	3.45226	-1.19233	1.31406	1.5668	0.00801468	0.0916001	0.000505135
TC03001824.hg.1	PIK3CB	phosphatidylinositol-4,5-bisphosphate 3-kinase, catalytic subunit beta	3.73961	3.52341	3.15183	-1.16166	1.29377	1.50292	0.0142424	0.0905107	0.000480931
TC12000881.hg.1	PTPN11	protein tyrosine phosphatase, non-receptor type 11	4.93871	4.65694	4.11402	-1.21568	1.45691	1.77115	0.00229202	0.0202186	1
TC18000377.hg.1	PTPN2	protein tyrosine phosphatase, non-receptor type 2	4.14229	4.00294	3.51375	-1.10141	1.40366	1.546	0.109413	0.0226495	0.000488711
TC17000729.hg.1	RPS6KB1	ribosomal protein S6 kinase, 70kDa, polypeptide 1	4.46018	4.24748	3.82558	-1.15886	1.33969	1.55251	0.0156396	0.0535217	0.000393
TC14000321.hg.1	SOCS4	suppressor of cytokine signaling 4	3.80742	3.65248	3.22037	-1.11337	1.34921	1.50218	0.0666644	0.0228533	0.000548171
TC18000761.hg.1	SOCS6	suppressor of cytokine signaling 6	2.99267	2.7346	2.15093	-1.19588	1.49865	1.7922	0.0237243	0.0134445	0.000576282
TC02001761.hg.1	SOS1	SOS Ras	4.37844	3.92284	3.23198	-1.37136	1.61425	2.21371	0.0116628	0.00821696	1
TC10001921.hg.1	STAM	signal transducing adaptor molecule (SH3 domain and ITAM motif) 1	4.76764	4.35443	3.67724	-1.33165	1.59902	2.12933	0.00363758	0.0129996	1
Cell Cycle
Probe ID	Symbol	Gene	Mean at month 0 (log2)	Mean at month 12 (log2)	Mean in CTRLs (log2)	FoldChange 12m vs 0m	FoldChange 12m vs CTRL	FoldChange 0m vs CTRL	q value 12m vs 0m	q value 12m vs CTRL	q value 0m vs CTRL
TC11002857.hg.1	ATM	ATM serine	3.5122	3.19438	2.42125	-1.24645	1.70898	2.13015	0.0226877	0.0230072	0.000505382
TC03001854.hg.1	ATR	ATR serine	3.70335	3.45022	2.86813	-1.1918	1.49701	1.78413	0.00943705	0.00918988	0.000546716
TC0X002137.hg.1	ATRX	alpha thalassemia	4.25577	4.08283	2.37765	-1.12735	3.2607	3.67594	0.40012	0.0389643	1
TC10000900.hg.1	BUB3	BUB3 mitotic checkpoint protein	4.33097	3.9863	3.3674	-1.26987	1.5357	1.95014	0.00297215	0.00858925	1
TC03002352.hg.1	CCDC66	coiled-coil domain containing 66	3.95952	3.68555	2.9965	-1.20913	1.61223	1.94939	0.0106796	0.00797068	0.000875327
TC04001516.hg.1	CCNA2	cyclin A2	4.26219	3.82964	3.29565	-1.34961	1.44793	1.95415	0.00300787	0.0379503	0.000392322
TC05000298.hg.1	CCNB1	cyclin B1	4.54803	4.17715	3.68049	-1.29314	1.41095	1.82455	0.00223634	0.0169613	0.000515618
TC13000435.hg.1	CDC16	cell division cycle 16	3.90557	3.71207	3.29639	-1.14353	1.33392	1.52539	0.0323708	0.0543311	0.000498353
TC17001621.hg.1	CDC27	cell division cycle 27	4.75093	4.3706	3.94941	-1.30164	1.33903	1.74294	0.00522727	0.107906	0.000750746
TC01000846.hg.1	CDC7	cell division cycle 7	4.0336	3.76394	3.20385	-1.20553	1.47435	1.77738	0.0093562	0.0169911	0.000414077
TC10000373.hg.1	CDK1	cyclin-dependent kinase 1	3.35459	3.10946	2.45844	-1.1852	1.57028	1.86109	0.0305796	0.00928435	0.000391661
TC07003061.hg.1	CDK6	cyclin-dependent kinase 6	5.59295	5.11121	3.61734	-1.39643	2.81642	3.93293	0.0109529	0.00552252	1
TC05000301.hg.1	CDK7	cyclin-dependent kinase 7	3.78489	3.53141	3.04814	-1.19208	1.39791	1.66642	0.00369187	0.019486	0.000664911
TC11003470.hg.1	CHEK1	checkpoint kinase 1	4.5099	4.25915	3.86623	-1.18983	1.31305	1.5623	0.00401947	0.0590959	0.000392763
TC07000969.hg.1	CUL1	cullin 1	4.45895	4.29715	3.74646	-1.11868	1.46479	1.63863	0.0963111	0.0152917	0.000394952
TC07000524.hg.1	DBF4	DBF4 zinc finger	3.91908	3.61977	3.06577	-1.23055	1.46816	1.80665	0.00236602	0.00883569	1
TC18000401.hg.1	ESCO1	establishment of sister chromatid cohesion N-acetyltransferase 1	3.80814	3.50051	2.82095	-1.23768	1.60165	1.98232	0.00260175	0.00626155	1
TC06002240.hg.1	FBXO5	F-box protein 5	4.07174	3.83527	3.48181	-1.17811	1.27762	1.50518	0.0120066	0.140335	0.000967558
TC01000745.hg.1	GADD45A	growth arrest and DNA-damage-inducible, alpha	4.28774	4.16221	3.70214	-1.09091	1.37561	1.50066	0.153785	0.0251662	0.000618563
TC13000829.hg.1	GPR183	G protein-coupled receptor 183	3.9549	3.89653	3.29226	-1.04129	1.52021	1.58298	0.691864	0.0466335	0.00355207
TC06003812.hg.1	HDAC2	histone deacetylase 2	5.21867	4.67663	3.30433	-1.45603	2.58883	3.76941	0.00256426	0.0402963	1
TC04001507.hg.1	MAD2L1	MAD2 mitotic arrest deficient-like 1 (yeast)	4.20266	3.80566	3.06333	-1.31677	1.67288	2.20279	0.00379225	0.00465517	1
TC02002376.hg.1	MCM6	minichromosome maintenance complex component 6	4.91923	4.51988	3.84182	-1.31892	1.59999	2.11025	0.00225599	0.0174744	0.000711158
TC12000606.hg.1	MDM2	MDM2 proto-oncogene, E3 ubiquitin protein ligase	4.38722	3.97019	3.63761	-1.33518	1.25926	1.68134	0.0164098	0.226908	0.000520506
TC08000701.hg.1	MTBP	MDM2 binding protein	3.32532	3.05444	2.4773	-1.20654	1.49189	1.80003	0.00479348	0.00964401	0.000687798
TC05000166.hg.1	NIPBL	Nipped-B homolog (Drosophila)	4.06974	3.81522	3.06027	-1.19294	1.68758	2.01317	0.0137396	0.00480381	1
TC02002669.hg.1	ORC2	origin recognition complex subunit 2	4.05475	3.72216	3.25914	-1.25927	1.37843	1.73581	0.00415294	0.0335899	0.00110853
TC02002408.hg.1	ORC4	origin recognition complex subunit 4	3.64961	3.37983	2.8707	-1.20562	1.42319	1.71583	0.0032148	0.0150286	0.000655642
TC07001724.hg.1	ORC5	origin recognition complex subunit 5	3.34365	3.09973	2.75639	-1.18421	1.26869	1.50239	0.00280115	0.074024	0.000391344
TC16001530.hg.1	ORC6	origin recognition complex subunit 6	3.96607	3.72497	3.32784	-1.1819	1.31689	1.55643	0.0339578	0.153911	0.004017
TC20000592.hg.1	PCNA	proliferating cell nuclear antigen	4.36896	4.17311	3.23612	-1.14539	1.91453	2.19289	0.148655	0.00551045	0.000444491
TC04001134.hg.1	PDS5A	PDS5 cohesin associated factor A	4.54571	4.21422	3.74141	-1.25831	1.38781	1.7463	0.00226737	0.0556377	0.000550943
TC13000112.hg.1	PDS5B	PDS5 cohesin associated factor B	4.53106	4.19956	3.49296	-1.25833	1.63195	2.05353	0.00233096	0.00786598	1
TC05003406.hg.1	PPP2CA	protein phosphatase 2, catalytic subunit, alpha isozyme	4.43808	4.13385	3.66849	-1.23476	1.38066	1.70478	0.00255616	0.0332191	0.000392496
TC14000773.hg.1	PPP2R5C	protein phosphatase 2, regulatory subunit B, gamma	3.84859	3.69568	3.17952	-1.11181	1.43015	1.59005	0.091389	0.00894826	0.000440695
TC14001206.hg.1	PPP2R5E	protein phosphatase 2, regulatory subunit B, epsilon isoform	3.66278	3.42246	3.04203	-1.18125	1.30173	1.53767	0.00366258	0.0574007	0.000420872
TC08001191.hg.1	PRKDC	protein kinase, DNA-activated, catalytic polypeptide	4.40764	4.02279	3.59	-1.30573	1.34984	1.76252	0.00415294	0.0911955	0.000518388
TC08001546.hg.1	RAD21	RAD21 cohesin complex component	4.8611	4.64172	3.8559	-1.16423	1.72407	2.00722	0.0351599	0.00489655	1
TC13000190.hg.1	RB1	retinoblastoma 1	3.82156	3.5594	3.04887	-1.19927	1.42457	1.70844	0.00671087	0.025597	0.000489623
TC20000822.hg.1	RBL1	retinoblastoma-like 1	3.96817	3.74286	3.24042	-1.16903	1.4166	1.65605	0.0166951	0.0280619	0.000450591
TC05003405.hg.1	SKP1	S-phase kinase-associated protein 1	4.31235	4.09505	3.25969	-1.16256	1.7843	2.07435	0.0595568	0.00579461	0.000635907
TC07001462.hg.1	SKP1P1	S-phase kinase-associated protein 1 pseudogene 1	5.0424	4.48978	3.09592	-1.46675	2.6278	3.85433	0.0030362	0.00495699	1
TC0X001064.hg.1	SMC1A	structural maintenance of chromosomes 1A	4.57804	4.36414	3.78672	-1.15981	1.49218	1.73065	0.0349314	0.0181649	0.000458262
TC10000802.hg.1	SMC3	structural maintenance of chromosomes 3	4.89688	4.47242	3.36453	-1.34207	2.15531	2.89256	0.00225798	0.0141977	1
TC03001812.hg.1	STAG1	stromal antigen 1	3.89701	3.69407	2.9647	-1.15104	1.65791	1.90833	0.0483517	0.00490835	0.000750746
TC0X002220.hg.1	STAG2	stromal antigen 2	4.9276	4.72819	3.59916	-1.14823	2.18712	2.51131	0.168488	0.00478947	1
TC06000761.hg.1	TTK	TTK protein kinase	4.04476	3.67861	3.02343	-1.28891	1.57481	2.02979	0.00248748	0.0062809	0.000875327
TC10001480.hg.1	WAPL	WAPL cohesin release factor	4.46543	4.27595	3.77472	-1.14035	1.41542	1.61407	0.0360292	0.0267624	0.000561878
TC11000174.hg.1	WEE1	WEE1 G2 checkpoint kinase	4.52309	4.07672	3.46784	-1.36261	1.52508	2.07809	0.00522727	0.0224546	0.000750746
TC20000337.hg.1	YWHAB	tyrosine 3-monooxygenase	4.73691	4.48006	3.73092	-1.19486	1.68079	2.00831	0.0303224	0.011527	0.00102556
TC17002434.hg.1	YWHAE	tyrosine 3-monooxygenase	5.83678	5.24858	3.95923	-1.50338	2.44418	3.67452	0.00234768	0.00476374	1
TC07001540.hg.1	YWHAG	tyrosine 3-monooxygenase	4.69912	4.41633	3.92343	-1.21655	1.40727	1.71201	0.00846022	0.058905	0.000395636
TC02001560.hg.1	YWHAQ	tyrosine 3-monooxygenase	5.27573	5.06756	4.41358	-1.15523	1.5735	1.81775	0.0248102	0.00493363	0.000711158
TC08002451.hg.1	YWHAZ	tyrosine 3-monooxygenase	5.26772	4.70497	3.4321	-1.47708	2.41643	3.56925	0.00232136	0.00735052	0.00110853
NFKB
Probe ID	Symbol	Gene	Mean at month 0 (log2)	Mean at month 12 (log2)	Mean in CTRLs (log2)	FoldChange 12m vs 0m	FoldChange 12m vs CTRL	FoldChange 0m vs CTRL	q value 12m vs 0m	q value 12m vs CTRL	q value 0m vs CTRL
TC11002857.hg.1	ATM	ATM serine	3.51	3.19	2.42	-1.25	1.71	2.13	0.02269	0.02301	0.00051
TC15002310.hg.1	BCL2A1	BCL2-related protein A1	3.84	3.61	2.58	-1.17	2.05	2.4	0.19826	0.00631	0.00051
TC11000957.hg.1	BIRC2	baculoviral IAP repeat containing 2	3.87	3.79	2.96	-1.06	1.78	1.88	0.51508	0.00609	0.0004
TC0X002155.hg.1	BTK	Bruton agammaglobulinemia tyrosine kinase	4.33	3.86	3.15	-1.39	1.63	2.26	0.0031	0.047	0.00042
TC10002931.hg.1	CHUK	conserved helix-loop-helix ubiquitous kinase	3.43	3.17	2.7	-1.2	1.38	1.66	0.0041	0.019	0.00041
TC11001423.hg.1	CSNK2A1	casein kinase 2, alpha 1 polypeptide	4.3	3.92	3.1	-1.3	1.76	2.29	0.00544	0.01232	0.00075
TC16001149.hg.1	CSNK2A2	casein kinase 2, alpha prime polypeptide	3.79	3.56	3.09	-1.17	1.38	1.62	0.0584	0.163	0.00217
TC11003057.hg.1	CSNK2A3	casein kinase 2, alpha 3 polypeptide	4.37	4	3.42	-1.29	1.49	1.92	0.00252	0.04636	0.00046
TC04000408.hg.1	CXCL8	chemokine (C-X-C motif) ligand 8	3.71	3.26	2.96	-1.37	1.23	1.68	0.00451	0.31511	0.00238
TC12002171.hg.1	ERC1	ELKS	4.38	4.22	3.63	-1.12	1.5	1.68	0.09585	0.01505	0.00071
TC01000745.hg.1	GADD45A	growth arrest and DNA-damage-inducible, alpha	4.29	4.16	3.7	-1.09	1.38	1.5	0.15378	0.02517	0.00062
TC02002219.hg.1	IL1B	interleukin 1 beta	4.26	3.97	3.67	-1.22	1.23	1.5	0.00291	0.22303	0.00159
TC06001948.hg.1	MAP3K7	mitogen-activated protein kinase kinase kinase 7	4.4	4.05	3.53	-1.27	1.44	1.83	0.00331	0.02012	0.00108
TC06002435.hg.1	TNF	tumor necrosis factor	3.72	3.62	3	-1.07	1.54	1.65	0.52618	0.05132	0.0086
TC20000304.hg.1	PLCG1	phospholipase C, gamma 1	4.08787	4.17171	4.69751	1.05984	-1.43973	-1.52588	0.448161	0.0446157	0.000697821
ABC-transporters
Probe ID	Symbol	Gene	Mean at month 0 (log2)	Mean at month 12 (log2)	Mean in CTRLs (log2)	FoldChange 12m vs 0m	FoldChange 12m vs CTRL	FoldChange 0m vs CTRL	q value 12m vs 0m	q value 12m vs CTRL	q value 0m vs CTRL
TC13001638.hg.1	ABCC4	ATP binding cassette subfamily C member 4	4.72067	4.37774	3.74912	-1.26833	1.54608	1.96095	0.00965135	0.0768344	0.000444491
TC04000709.hg.1	ABCE1	ATP binding cassette subfamily E member 1	4.34548	4.03956	3.39201	-1.23621	1.5665	1.93653	0.00312184	0.00795405	1
TC0X001164.hg.1	ABCB7	ATP binding cassette subfamily B member 7	4.2804	3.99728	3.33291	-1.21682	1.58488	1.92851	0.00740585	0.00798025	0.000750746
TC01000872.hg.1	ABCD3	ATP binding cassette subfamily D member 3	4.08426	3.78454	3.22734	-1.2309	1.47141	1.81117	0.00312249	0.0119186	0.000505382
Table S1: DEGs among the three groups of subjects. It shows, for each pathway, the genes selected as differentially expressed with corresponding Affymetrix Probe ID and Symbol, together with the mean expression value at diagnosis (month 0), after 12 months of nilotinib treatment (month 12) and in control subjects (CTRLs). Data are in log2 scale, RMA normalized (see methods). Fold changes and q va…

## Sheet: MAPK
ID	Symbol	Gene	m0	m12	mCTRL	FC_12vs0	FC_12vsCTRL	FC_0vsCTRL	pval_12vs0	pval_12vsCTRL	pval_0vsCTRL	qval_12vs0	qval_0vsCTRL	qval_0vsCTRL	qBH_12vs0	qBH_12vsCTRL	qBH_0vsCTRL	transcript_cluster_id	probeset_id	seqname	strand	start	stop	total_probes	gene_assignment	mrna_assignment	swissprot	unigene	GO_biological_process	GO_cellular_component	GO_molecular_function	pathway	protein_domains	category	locus.type	notes
TC08001521.hg.1	ANGPT1	angiopoietin 1	3.78	3.68	3.05	-1.08	1.55	1.66	0.15853	0.00021	3e-05	0.18301	0.00646	0.00022	0.35244	0.00884	0.0005	TC08001521.hg.1	TC08001521.hg.1	chr8	-	108261710	108510283	205	NM_001146 // ANGPT1 // angiopoietin 1 // 8q23.1 // 284 /// NM_001199859 // ANGPT1 // angiopoietin 1 // 8q23.1 // 284 /// ENST00000297450 // ANGPT1 // angiopoietin 1 // 8q23.1 // 284 /// ENST00000517746 // ANGPT1 // angiopoietin 1 // 8q23.1 // 284 /// ENST00000518386 // ANGPT1 // angiopoietin 1 // 8q23.1 // 284 /// ENST00000520052 // ANGPT1 // angiopoietin 1 // 8q23.1 // 284 /// ENST00000520734 //…	NM_001146 // RefSeq // Homo sapiens angiopoietin 1 (ANGPT1), transcript variant 1, mRNA. // chr8 // 100 // 100 // 0 // --- // 0 /// NM_001199859 // RefSeq // Homo sapiens angiopoietin 1 (ANGPT1), transcript variant 2, mRNA. // chr8 // 100 // 100 // 0 // --- // 0 /// ENST00000297450 // ENSEMBL // angiopoietin 1 [gene_biotype:protein_coding transcript_biotype:protein_coding] // chr8 // 100 // 100 /…	NM_001146 // Q15389 /// NM_001146 // B4DTQ9 /// NM_001146 // B4E3G9 /// NM_001146 // Q8N6P3 /// NM_001199859 // Q15389 /// NM_001199859 // B4DTQ9 /// NM_001199859 // B4E3G9 /// NM_001199859 // Q8N6P3 /// ENST00000297450 // Q15389 /// ENST00000297450 // B4DTQ9 /// ENST00000297450 // B4E3G9 /// ENST00000297450 // Q8N6P3 /// ENST00000517746 // Q15389 /// ENST00000517746 // B4DTQ9 /// ENST00000517746…	NM_001146 // Hs.369675 // blood| bone| bone marrow| brain| cervix| connective tissue| ear| embryonic tissue| esophagus| eye| heart| intestine| kidney| liver| lung| lymph node| mouth| muscle| placenta| prostate| salivary gland| skin| spleen| stomach| testis| thymus| trachea| uterus| vascular| chondrosarcoma| esophageal tumor| germ cell tumor| glioma| head and neck tumor| kidney tumor| leukemia| no…	NM_001146 // GO:0000165 // MAPK cascade // traceable author statement /// NM_001146 // GO:0000186 // activation of MAPKK activity // traceable author statement /// NM_001146 // GO:0001701 // in utero embryonic development // inferred from electronic annotation /// NM_001146 // GO:0001933 // negative regulation of protein phosphorylation // inferred from electronic annotation /// NM_001146 // GO:0…	NM_001146 // GO:0005576 // extracellular region // traceable author statement /// NM_001146 // GO:0005615 // extracellular space // inferred from direct assay /// NM_001146 // GO:0005622 // intracellular // traceable author statement /// NM_001146 // GO:0005886 // plasma membrane // inferred from direct assay /// NM_001146 // GO:0005902 // microvillus // inferred from direct assay /// NM_001146 /…	NM_001146 // GO:0005515 // protein binding // inferred from physical interaction /// NM_001146 // GO:0030971 // receptor tyrosine kinase binding // inferred from physical interaction /// NM_001146 // GO:0005102 // receptor binding // inferred from electronic annotation /// NM_001146 // GO:0030971 // receptor tyrosine kinase binding // inferred from electronic annotation /// NM_001199859 // GO:000…	---	ENST00000297450 // Pfam // IPR002181 // Fibrinogen, alpha/beta/gamma chain, C-terminal globular domain /// ENST00000517746 // Pfam // IPR002181 // Fibrinogen, alpha/beta/gamma chain, C-terminal globular domain /// ENST00000520052 // Pfam // IPR002181 // Fibrinogen, alpha/beta/gamma chain, C-terminal globular domain /// ENST00000520734 // Pfam // IPR002181 // Fibrinogen, alpha/beta/gamma chain, C-…	main	Coding	1 retired transcript(s) from ENSEMBL
TC08000902.hg.1	ANGPT2	angiopoietin 2	3.85	3.5	3.09	-1.27	1.33	1.69	2e-05	0.00701	2e-05	0.00121	0.05553	0.00018	0.00232	0.07591	0.0004	TC08000902.hg.1	TC08000902.hg.1	chr8	-	6357172	6420930	150	NM_001118887 // ANGPT2 // angiopoietin 2 // 8p23.1 // 285 /// NM_001118888 // ANGPT2 // angiopoietin 2 // 8p23.1 // 285 /// NM_001147 // ANGPT2 // angiopoietin 2 // 8p23.1 // 285 /// ENST00000325203 // ANGPT2 // angiopoietin 2 // 8p23.1 // 285 /// ENST00000338312 // ANGPT2 // angiopoietin 2 // 8p23.1 // 285 /// ENST00000523120 // ANGPT2 // angiopoietin 2 // 8p23.1 // 285 /// AK310171 // ANGPT2 //…	NM_001118887 // RefSeq // Homo sapiens angiopoietin 2 (ANGPT2), transcript variant 2, mRNA. // chr8 // 100 // 100 // 0 // --- // 0 /// NM_001118888 // RefSeq // Homo sapiens angiopoietin 2 (ANGPT2), transcript variant 3, mRNA. // chr8 // 100 // 100 // 0 // --- // 0 /// NM_001147 // RefSeq // Homo sapiens angiopoietin 2 (ANGPT2), transcript variant 1, mRNA. // chr8 // 100 // 100 // 0 // --- // 0 /…	NM_001118887 // O15123 /// NM_001118887 // Q9H4C0 /// NM_001118887 // Q9HBP3 /// NM_001118887 // B2R6E3 /// NM_001118887 // Q9H4C1 /// NM_001118888 // O15123 /// NM_001118888 // Q9H4C0 /// NM_001118888 // Q9HBP3 /// NM_001118888 // B2R6E3 /// NM_001118888 // Q9H4C1 /// NM_001147 // O15123 /// NM_001147 // Q9H4C0 /// NM_001147 // Q9HBP3 /// NM_001147 // B2R6E3 /// NM_001147 // Q9H4C1 /// ENST00000…	NM_001118887 // Hs.583870 // bone marrow| brain| connective tissue| embryonic tissue| eye| intestine| kidney| larynx| liver| lung| mammary gland| mouth| muscle| pancreas| pituitary gland| placenta| prostate| spleen| stomach| testis| thymus| thyroid| trachea| umbilical cord| uterus| vascular| colorectal tumor| gastrointestinal tumor| germ cell tumor| glioma| head and neck tumor| kidney tumor| leuk…	NM_001118887 // GO:0001525 // angiogenesis // inferred from electronic annotation /// NM_001118887 // GO:0001666 // response to hypoxia // inferred from electronic annotation /// NM_001118887 // GO:0007165 // signal transduction // traceable author statement /// NM_001118887 // GO:0007281 // germ cell development // inferred from electronic annotation /// NM_001118887 // GO:0007596 // blood coagu…	NM_001118887 // GO:0005576 // extracellular region // traceable author statement /// NM_001118887 // GO:0005615 // extracellular space // inferred from direct assay /// NM_001118887 // GO:0005634 // nucleus // inferred from electronic annotation /// NM_001118887 // GO:0005886 // plasma membrane // inferred from electronic annotation /// NM_001118887 // GO:0042995 // cell projection // inferred fr…	NM_001118887 // GO:0005102 // receptor binding // traceable author statement /// NM_001118887 // GO:0005515 // protein binding // inferred from physical interaction /// NM_001118887 // GO:0030971 // receptor tyrosine kinase binding // inferred from physical interaction /// NM_001118887 // GO:0046872 // metal ion binding // inferred from electronic annotation /// NM_001118887 // GO:0030971 // rece…	---	ENST00000325203 // Pfam // IPR002181 // Fibrinogen, alpha/beta/gamma chain, C-terminal globular domain /// ENST00000338312 // Pfam // IPR002181 // Fibrinogen, alpha/beta/gamma chain, C-terminal globular domain /// ENST00000523120 // Pfam // IPR002181 // Fibrinogen, alpha/beta/gamma chain, C-terminal globular domain /// OTTHUMT00000206737 // Pfam // IPR002181 // Fibrinogen, alpha/beta/gamma chain,…	main	Coding	1 retired transcript(s) from ENSEMBL
TC02002545.hg.1	ATF2	activating transcription factor 2	4.44875	4.22382	3.65374	-1.16872	1.48461	1.73509	0.00129154	0.000615218	1.42648e-05	0.00983286	0.0115294	0.000337247	0.0189362	0.0157599	0.000750746	TC02002545.hg.1	TC02002545.hg.1	chr2	-	175936978	176033110	336	NM_001256090 // ATF2 // activating transcription factor 2 // 2q32 // 1386 /// NM_001256091 // ATF2 // activating transcription factor 2 // 2q32 // 1386 /// NM_001256092 // ATF2 // activating transcription factor 2 // 2q32 // 1386 /// NM_001256093 // ATF2 // activating transcription factor 2 // 2q32 // 1386 /// NM_001256094 // ATF2 // activating transcription factor 2 // 2q32 // 1386 /// NM_001880…	NM_001256090 // RefSeq // Homo sapiens activating transcription factor 2 (ATF2), transcript variant 2, mRNA. // chr2 // 100 // 100 // 0 // --- // 0 /// NM_001256091 // RefSeq // Homo sapiens activating transcription factor 2 (ATF2), transcript variant 3, mRNA. // chr2 // 100 // 100 // 0 // --- // 0 /// NM_001256092 // RefSeq // Homo sapiens activating transcription factor 2 (ATF2), transcript var…	NM_001256090 // P15336 /// NM_001256090 // A4D7U9 /// NM_001256090 // A4D7U3 /// NM_001256090 // A4D7U7 /// NM_001256090 // A4D7V5 /// NM_001256090 // B3KY57 /// NM_001256091 // P15336 /// NM_001256091 // A4D7U9 /// NM_001256091 // A4D7U3 /// NM_001256091 // A4D7U7 /// NM_001256091 // A4D7V5 /// NM_001256091 // B3KY57 /// NM_001256092 // P15336 /// NM_001256092 // A4D7U9 /// NM_001256092 // A4D7U…	NM_001256090 // Hs.592510 // adrenal gland| ascites| bladder| blood| bone| bone marrow| brain| cervix| connective tissue| embryonic tissue| eye| heart| intestine| kidney| liver| lung| lymph node| mammary gland| mouth| muscle| nerve| ovary| pancreas| parathyroid| pharynx| placenta| prostate| skin| spleen| stomach| testis| thymus| thyroid| trachea| umbilical cord| uterus| vascular| breast (mammary …	NM_001256090 // GO:0002224 // toll-like receptor signaling pathway // traceable author statement /// NM_001256090 // GO:0002755 // MyD88-dependent toll-like receptor signaling pathway // traceable author statement /// NM_001256090 // GO:0002756 // MyD88-independent toll-like receptor signaling pathway // traceable author statement /// NM_001256090 // GO:0003151 // outflow tract morphogenesis // i…	NM_001256090 // GO:0005634 // nucleus // inferred from direct assay /// NM_001256090 // GO:0005654 // nucleoplasm // inferred from direct assay /// NM_001256090 // GO:0005654 // nucleoplasm // traceable author statement /// NM_001256090 // GO:0005737 // cytoplasm // inferred from direct assay /// NM_001256090 // GO:0005741 // mitochondrial outer membrane // inferred from direct assay /// NM_00125…	NM_001256090 // GO:0000977 // RNA polymerase II regulatory region sequence-specific DNA binding // inferred from mutant phenotype /// NM_001256090 // GO:0000980 // RNA polymerase II distal enhancer sequence-specific DNA binding // inferred from direct assay /// NM_001256090 // GO:0001076 // transcription factor activity, RNA polymerase II transcription factor binding // inferred by curator /// NM…	NM_001256090 // GenMAPP // Smooth_muscle_contraction /// NM_001256091 // GenMAPP // Smooth_muscle_contraction /// NM_001256092 // GenMAPP // Smooth_muscle_contraction /// NM_001256093 // GenMAPP // Smooth_muscle_contraction /// NM_001256094 // GenMAPP // Smooth_muscle_contraction /// NM_001880 // GenMAPP // Smooth_muscle_contraction /// NR_045768 // GenMAPP // Smooth_muscle_contraction /// NR_045…	ENST00000264110 // Pfam // IPR004827 // Basic-leucine zipper domain /// ENST00000345739 // Pfam // IPR004827 // Basic-leucine zipper domain /// ENST00000392544 // Pfam // IPR004827 // Basic-leucine zipper domain /// ENST00000409437 // Pfam // IPR004827 // Basic-leucine zipper domain /// ENST00000409635 // Pfam // IPR004827 // Basic-leucine zipper domain /// ENST00000426833 // Pfam // IPR004827 //…	main	Coding	3 retired transcript(s) from ENSEMBL
TC07001926.hg.1	BRAF	B-Raf proto-oncogene, serine	4.2	3.89	3.4	-1.24	1.4	1.74	0.00147	0.03284	2e-05	0.01065	0.14776	0.0002	0.0205	0.20197	0.00044	TC07001926.hg.1	TC07001926.hg.1	chr7	-	140419138	140421887	30	AK098095 // BRAF // B-Raf proto-oncogene, serine/threonine kinase // 7q34 // 673	AK098095 // GenBank // Homo sapiens cDNA FLJ40776 fis, clone TRACH2005210. // chr7 // 100 // 100 // 0 // --- // 0 /// uc003vwb.1 // UCSC Genes // Homo sapiens cDNA FLJ36704 fis, clone UTERU2009335. // chr7 // 100 // 100 // 0 // --- // 0 /// uc003vwb.1 // NONCODE // accn=NULL class=lncRNA name= ref=UCSCGeneNoncode transcriptId=uc003vwb.1 cpcScore=-1.1218600 cnci=-0.3579104 // chr7 // 100 // 100 //…	AK098095 // P15056 /// AK098095 // D7RF68 /// AK098095 // D7PBN4 /// AK098095 // E2I6F4	AK098095 // Hs.550061 // adipose tissue| ascites| blood| brain| cervix| connective tissue| embryonic tissue| kidney| larynx| lung| lymph node| mammary gland| ovary| pancreas| pituitary gland| placenta| prostate| skin| testis| thymus| thyroid| breast (mammary gland) tumor| cervical tumor| gastrointestinal tumor| germ cell tumor| glioma| head and neck tumor| kidney tumor| normal| ovarian tumor| pro…	AK098095 // GO:0000165 // MAPK cascade // traceable author statement /// AK098095 // GO:0000186 // activation of MAPKK activity // traceable author statement /// AK098095 // GO:0002318 // myeloid progenitor cell differentiation // inferred from electronic annotation /// AK098095 // GO:0006468 // protein phosphorylation // inferred from direct assay /// AK098095 // GO:0007173 // epidermal growth f…	AK098095 // GO:0005634 // nucleus // inferred from electronic annotation /// AK098095 // GO:0005737 // cytoplasm // inferred from direct assay /// AK098095 // GO:0005739 // mitochondrion // inferred from electronic annotation /// AK098095 // GO:0005829 // cytosol // traceable author statement /// AK098095 // GO:0005886 // plasma membrane // traceable author statement /// AK098095 // GO:0043005 //…	AK098095 // GO:0004672 // protein kinase activity // inferred from direct assay /// AK098095 // GO:0004674 // protein serine/threonine kinase activity // inferred from direct assay /// AK098095 // GO:0004709 // MAP kinase kinase kinase activity // inferred from electronic annotation /// AK098095 // GO:0005509 // calcium ion binding // inferred from direct assay /// AK098095 // GO:0005515 // prote…	AK098095 // GenMAPP // MAPK_Cascade	---	main	Coding	---
TC04001807.hg.1	CASP3	caspase 3	5.27	4.61	3.84	-1.58	1.71	2.7	1e-05	0.00024	1e-05	0.51926	0.00688	0.44922	1	0.00941	1	TC04001807.hg.1	TC04001807.hg.1	chr4	-	185548850	185570663	159	NM_004346 // CASP3 // caspase 3 // 4q34 // 836 /// NM_032991 // CASP3 // caspase 3 // 4q34 // 836 /// ENST00000308394 // CASP3 // caspase 3 // 4q34 // 836 /// ENST00000393585 // CASP3 // caspase 3 // 4q34 // 836 /// ENST00000393588 // CASP3 // caspase 3 // 4q34 // 836 /// ENST00000517513 // CASP3 // caspase 3 // 4q34 // 836 /// ENST00000523916 // CASP3 // caspase 3 // 4q34 // 836 /// BC016926 // …	NM_004346 // RefSeq // Homo sapiens caspase 3, apoptosis-related cysteine peptidase (CASP3), transcript variant alpha, mRNA. // chr4 // 100 // 100 // 0 // --- // 0 /// NM_032991 // RefSeq // Homo sapiens caspase 3, apoptosis-related cysteine peptidase (CASP3), transcript variant beta, mRNA. // chr4 // 100 // 100 // 0 // --- // 0 /// ENST00000308394 // ENSEMBL // caspase 3, apoptosis-related cyste…	NM_004346 // P42574 /// NM_004346 // Q5HYI3 /// NM_032991 // P42574 /// NM_032991 // Q5HYI3 /// ENST00000308394 // P42574 /// ENST00000308394 // Q5HYI3 /// ENST00000393585 // A8MVM1 /// ENST00000393585 // P42574 /// ENST00000393585 // Q5HYI3 /// ENST00000393588 // A8MVM1 /// ENST00000393588 // P42574 /// ENST00000393588 // Q5HYI3 /// ENST00000517513 // A8MVM1 /// ENST00000517513 // P42574 /// ENS…	NM_004346 // Hs.141125 // adipose tissue| adrenal gland| ascites| bladder| blood| bone| bone marrow| brain| cervix| connective tissue| ear| embryonic tissue| esophagus| eye| heart| intestine| kidney| larynx| liver| lung| lymph| lymph node| mammary gland| mouth| muscle| ovary| pancreas| pharynx| pituitary gland| placenta| prostate| skin| stomach| testis| thymus| thyroid| trachea| uterus| vascular|…	NM_004346 // GO:0001666 // response to hypoxia // inferred from electronic annotation /// NM_004346 // GO:0001782 // B cell homeostasis // inferred from electronic annotation /// NM_004346 // GO:0006309 // apoptotic DNA fragmentation // traceable author statement /// NM_004346 // GO:0006508 // proteolysis // inferred from direct assay /// NM_004346 // GO:0006915 // apoptotic process // traceable …	NM_004346 // GO:0005634 // nucleus // inferred from direct assay /// NM_004346 // GO:0005654 // nucleoplasm // traceable author statement /// NM_004346 // GO:0005829 // cytosol // inferred from direct assay /// NM_004346 // GO:0005829 // cytosol // traceable author statement /// NM_004346 // GO:0005886 // plasma membrane // traceable author statement /// NM_004346 // GO:0031264 // death-inducing …	NM_004346 // GO:0002020 // protease binding // inferred from electronic annotation /// NM_004346 // GO:0004190 // aspartic-type endopeptidase activity // not recorded /// NM_004346 // GO:0004197 // cysteine-type endopeptidase activity // inferred from direct assay /// NM_004346 // GO:0004197 // cysteine-type endopeptidase activity // traceable author statement /// NM_004346 // GO:0004861 // cycli…	NM_004346 // GenMAPP // Apoptosis /// NM_004346 // GenMAPP // Apoptosis_GenMAPP /// NM_004346 // GenMAPP // Apoptosis_KEGG /// NM_032991 // GenMAPP // Apoptosis /// NM_032991 // GenMAPP // Apoptosis_GenMAPP /// NM_032991 // GenMAPP // Apoptosis_KEGG /// ENST00000308394 // GenMAPP // Apoptosis /// ENST00000308394 // GenMAPP // Apoptosis_GenMAPP /// ENST00000308394 // GenMAPP // Apoptosis_KEGG /// …	ENST00000308394 // Pfam // IPR011600 // Peptidase C14, caspase domain /// ENST00000393585 // Pfam // IPR011600 // Peptidase C14, caspase domain /// ENST00000393588 // Pfam // IPR011600 // Peptidase C14, caspase domain /// ENST00000517513 // Pfam // IPR011600 // Peptidase C14, caspase domain /// ENST00000523916 // Pfam // IPR011600 // Peptidase C14, caspase domain /// OTTHUMT00000257885 // Pfam //…	main	Coding	1 retired transcript(s) from ENSEMBL
TC10002931.hg.1	CHUK	conserved helix-loop-helix ubiquitous kinase	3.43187	3.17109	2.70136	-1.19813	1.38485	1.65922	0.000100776	0.000844136	1.56403e-05	0.00213072	0.0138962	0.000186342	0.00410335	0.0189952	0.000414818	TC10002931.hg.1	TC10002931.hg.1	chr10	-	101948055	101989376	326	NM_001278 // CHUK // conserved helix-loop-helix ubiquitous kinase // 10q24-q25 // 1147 /// ENST00000370397 // CHUK // conserved helix-loop-helix ubiquitous kinase // 10q24-q25 // 1147 /// BC092514 // CHUK // conserved helix-loop-helix ubiquitous kinase // 10q24-q25 // 1147 /// OTTHUMT00000049836 // CHUK // conserved helix-loop-helix ubiquitous kinase // 10q24-q25 // 1147 /// OTTHUMT00000049837 //…	NM_001278 // RefSeq // Homo sapiens conserved helix-loop-helix ubiquitous kinase (CHUK), mRNA. // chr10 // 100 // 100 // 0 // --- // 0 /// ENST00000370397 // ENSEMBL // conserved helix-loop-helix ubiquitous kinase [gene_biotype:protein_coding transcript_biotype:protein_coding] // chr10 // 100 // 100 // 0 // --- // 0 /// BC092514 // GenBank // Homo sapiens conserved helix-loop-helix ubiquitous kin…	NM_001278 // O15111 /// NM_001278 // Q562E6 /// NM_001278 // Q59GT1 /// ENST00000370397 // O15111 /// ENST00000370397 // Q562E6 /// ENST00000370397 // Q59GT1 /// BC092514 // Q562E6 /// BC092514 // O15111 /// BC092514 // Q59GT1 /// OTTHUMT00000049836 // O15111 /// OTTHUMT00000049836 // Q562E6 /// OTTHUMT00000049836 // Q59GT1 /// OTTHUMT00000049837 // O15111 /// OTTHUMT00000049837 // Q562E6 /// OTT…	NM_001278 // Hs.198998 // adrenal gland| bladder| blood| bone| bone marrow| brain| cervix| embryonic tissue| eye| heart| intestine| kidney| larynx| liver| lung| lymph node| mammary gland| muscle| nerve| pancreas| parathyroid| pharynx| placenta| salivary gland| skin| spleen| stomach| testis| thymus| trachea| uterus|adrenal tumor| bladder carcinoma| breast (mammary gland) tumor| cervical tumor| col…	NM_001278 // GO:0002011 // morphogenesis of an epithelial sheet // inferred from electronic annotation /// NM_001278 // GO:0002223 // stimulatory C-type lectin receptor signaling pathway // traceable author statement /// NM_001278 // GO:0002224 // toll-like receptor signaling pathway // traceable author statement /// NM_001278 // GO:0002755 // MyD88-dependent toll-like receptor signaling pathway …	NM_001278 // GO:0005654 // nucleoplasm // inferred from direct assay /// NM_001278 // GO:0005737 // cytoplasm // inferred from direct assay /// NM_001278 // GO:0005829 // cytosol // traceable author statement /// NM_001278 // GO:0008385 // IkappaB kinase complex // traceable author statement /// NM_001278 // GO:0009898 // cytoplasmic side of plasma membrane // inferred from sequence or structural…	NM_001278 // GO:0004672 // protein kinase activity // inferred from direct assay /// NM_001278 // GO:0005515 // protein binding // inferred from physical interaction /// NM_001278 // GO:0005524 // ATP binding // inferred from electronic annotation /// NM_001278 // GO:0008384 // IkappaB kinase activity // traceable author statement /// NM_001278 // GO:0042803 // protein homodimerization activity /…	NM_001278 // GenMAPP // Apoptosis /// ENST00000370397 // GenMAPP // Apoptosis /// BC092514 // GenMAPP // Apoptosis /// OTTHUMT00000049836 // GenMAPP // Apoptosis /// OTTHUMT00000049837 // GenMAPP // Apoptosis /// OTTHUMT00000049838 // GenMAPP // Apoptosis /// OTTHUMT00000049839 // GenMAPP // Apoptosis /// uc001kqp.3 // GenMAPP // Apoptosis /// ENST00000485693 // GenMAPP // Apoptosis	ENST00000370397 // Pfam // IPR000719 // Protein kinase domain /// ENST00000370397 // Pfam // IPR022007 // I-kappa-kinase-beta NEMO binding domain /// OTTHUMT00000049836 // Pfam // IPR000719 // Protein kinase domain /// OTTHUMT00000049836 // Pfam // IPR001245 // Serine-threonine/tyrosine-protein kinase catalytic domain /// OTTHUMT00000049836 // Pfam // IPR022007 // I-kappa-kinase-beta NEMO binding…	main	Coding	1 retired transcript(s) from ENSEMBL
TC01006060.hg.1	ELK4	ELK4, ETS-domain protein (SRF accessory protein 1)	4.95	4.61	3.49	-1.27	2.18	2.75	0.00461	0.00033	1e-05	0.02144	0.00802	0.44922	0.04129	0.01096	1	TC01006060.hg.1	TC01006060.hg.1	chr1	-	205578844	205581144	30	AK024944 // ELK4 // ELK4, ETS-domain protein (SRF accessory protein 1) // 1q32 // 2005	AK024944 // NONCODE // accn=AK024944 class=mRNAlike lncRNA name=Human lncRNA ref=JounralRNA transcriptId=886 cpcScore=-1.1228700 cnci=-0.3992641 // chr1 // 100 // 100 // 0 // --- // 0	AK024944 // P28324	AK024944 // Hs.497520 // adrenal gland| ascites| bladder| blood| bone| bone marrow| brain| cervix| connective tissue| embryonic tissue| eye| heart| intestine| kidney| liver| lung| lymph| lymph node| mammary gland| mouth| muscle| ovary| pancreas| pharynx| placenta| prostate| salivary gland| skin| spleen| stomach| testis| thymus| thyroid| trachea| uterus| vascular| bladder carcinoma| breast (mammar…	AK024944 // GO:0000122 // negative regulation of transcription from RNA polymerase II promoter // inferred from mutant phenotype /// AK024944 // GO:0006351 // transcription, DNA-templated // inferred from electronic annotation /// AK024944 // GO:0030154 // cell differentiation // not recorded /// AK024944 // GO:0070932 // histone H3 deacetylation // inferred from direct assay /// AK024944 // GO:0…	AK024944 // GO:0005654 // nucleoplasm // inferred from direct assay /// AK024944 // GO:0005737 // cytoplasm // inferred from direct assay /// AK024944 // GO:0005634 // nucleus // inferred from electronic annotation	AK024944 // GO:0000981 // RNA polymerase II transcription factor activity, sequence-specific DNA binding // not recorded /// AK024944 // GO:0001047 // core promoter binding // traceable author statement /// AK024944 // GO:0003677 // DNA binding // traceable author statement /// AK024944 // GO:0003682 // chromatin binding // inferred from direct assay /// AK024944 // GO:0003700 // transcription fa…	---	---	main	NonCoding	---
TC01000745.hg.1	GADD45A	growth arrest and DNA-damage-inducible, alpha	4.28774	4.16221	3.70214	-1.09091	1.37561	1.50066	0.0396787	0.00130964	4.13908e-05	0.0798547	0.0184107	0.000277868	0.153785	0.0251662	0.000618563	TC01000745.hg.1	TC01000745.hg.1	chr1	+	68150744	68154021	90	NM_001199741 // GADD45A // growth arrest and DNA-damage-inducible, alpha // 1p31.2 // 1647 /// NM_001199742 // GADD45A // growth arrest and DNA-damage-inducible, alpha // 1p31.2 // 1647 /// NM_001924 // GADD45A // growth arrest and DNA-damage-inducible, alpha // 1p31.2 // 1647 /// ENST00000370985 // GADD45A // growth arrest and DNA-damage-inducible, alpha // 1p31.2 // 1647 /// ENST00000370986 // …	NM_001199741 // RefSeq // Homo sapiens growth arrest and DNA-damage-inducible, alpha (GADD45A), transcript variant 2, mRNA. // chr1 // 100 // 100 // 0 // --- // 0 /// NM_001199742 // RefSeq // Homo sapiens growth arrest and DNA-damage-inducible, alpha (GADD45A), transcript variant 3, mRNA. // chr1 // 100 // 100 // 0 // --- // 0 /// NM_001924 // RefSeq // Homo sapiens growth arrest and DNA-damage-…	NM_001199741 // P24522 /// NM_001199741 // A5JUZ3 /// NM_001199742 // P24522 /// NM_001199742 // A5JUZ3 /// NM_001924 // P24522 /// NM_001924 // A5JUZ3 /// ENST00000370985 // P24522 /// ENST00000370985 // A5JUZ3 /// ENST00000370986 // P24522 /// ENST00000370986 // A5JUZ3 /// ENST00000460575 // P24522 /// ENST00000460575 // A5JUZ3 /// BC011757 // P24522 /// BC011757 // A5JUZ3 /// EF614238 // P2452…	NM_001199741 // Hs.80409 // bladder| blood| bone| brain| cervix| connective tissue| embryonic tissue| eye| intestine| kidney| liver| lung| lymph| lymph node| mammary gland| muscle| ovary| pancreas| parathyroid| pharynx| placenta| prostate| skin| stomach| testis| thymus| thyroid| umbilical cord| uterus| vascular| breast (mammary gland) tumor| chondrosarcoma| colorectal tumor| gastrointestinal tumo…	NM_001199741 // GO:0000079 // regulation of cyclin-dependent protein serine/threonine kinase activity // traceable author statement /// NM_001199741 // GO:0000086 // G2/M transition of mitotic cell cycle // inferred from electronic annotation /// NM_001199741 // GO:0000185 // activation of MAPKKK activity // inferred from direct assay /// NM_001199741 // GO:0006281 // DNA repair // traceable auth…	NM_001199741 // GO:0005634 // nucleus // inferred from direct assay /// NM_001199741 // GO:0005654 // nucleoplasm // inferred from direct assay /// NM_001199741 // GO:0005737 // cytoplasm // inferred from direct assay /// NM_001199741 // GO:0005634 // nucleus // inferred from electronic annotation /// NM_001199742 // GO:0005634 // nucleus // inferred from direct assay /// NM_001199742 // GO:00056…	NM_001199741 // GO:0001047 // core promoter binding // inferred from electronic annotation /// NM_001199741 // GO:0005515 // protein binding // inferred from physical interaction /// NM_001199742 // GO:0001047 // core promoter binding // inferred from electronic annotation /// NM_001199742 // GO:0005515 // protein binding // inferred from physical interaction /// NM_001924 // GO:0001047 // core p…	NM_001199741 // GenMAPP // Cell_cycle_KEGG /// NM_001199741 // GenMAPP // G1_to_S_cell_cycle_Reactome /// NM_001199742 // GenMAPP // Cell_cycle_KEGG /// NM_001199742 // GenMAPP // G1_to_S_cell_cycle_Reactome /// NM_001924 // GenMAPP // Cell_cycle_KEGG /// NM_001924 // GenMAPP // G1_to_S_cell_cycle_Reactome /// ENST00000370985 // GenMAPP // Cell_cycle_KEGG /// ENST00000370985 // GenMAPP // G1_to_S…	ENST00000370985 // Pfam // IPR004038 // Ribosomal protein L7Ae/L30e/S12e/Gadd45 /// ENST00000370986 // Pfam // IPR004038 // Ribosomal protein L7Ae/L30e/S12e/Gadd45 /// OTTHUMT00000025988 // Pfam // IPR004038 // Ribosomal protein L7Ae/L30e/S12e/Gadd45 /// OTTHUMT00000025990 // Pfam // IPR004038 // Ribosomal protein L7Ae/L30e/S12e/Gadd45	main	Coding	---
TC6_dbb_hap3000163.hg.1	HSPA1A	heat shock 70kDa protein 1A	4.36	4.24	3.68	-1.09	1.48	1.61	0.20903	0.01912	0.00032	0.21593	0.10566	0.00138	0.41583	0.14443	0.00308	TC6_dbb_hap3000163.hg.1	TC6_dbb_hap3000163.hg.1	chr6_dbb_hap3	-	3068907	3071309	30	AK298056 // HSPA1A // heat shock 70kDa protein 1A // 6p21.3 // 3303	AK298056 // GenBank // Homo sapiens cDNA FLJ54370 complete cds, highly similar to Heat shock 70 kDa protein 1. // chr6_dbb_hap3 // 100 // 100 // 0 // --- // 0 /// uc011gfu.1 // UCSC Genes // Homo sapiens cDNA FLJ54370 complete cds, highly similar to Heat shock 70 kDa protein 1. // chr6_dbb_hap3 // 100 // 100 // 0 // --- // 0	AK298056 // B4DNT8 /// AK298056 // P0DMV8 /// AK298056 // P0DMV9 /// AK298056 // A8K5I0 /// AK298056 // B4DVU9 /// AK298056 // B4DWK5 /// AK298056 // Q59EJ3 /// AK298056 // B4E1T6 /// AK298056 // B4E388 /// AK298056 // B3KTT5 /// AK298056 // B4DNV4 /// AK298056 // B4DFN9	AK298056 // Hs.274402 // adipose tissue| adrenal gland| ascites| bladder| blood| bone| bone marrow| brain| cervix| connective tissue| ear| embryonic tissue| esophagus| eye| heart| intestine| kidney| liver| lung| mammary gland| mouth| muscle| nerve| pancreas| placenta| prostate| skin| spleen| stomach| testis| thymus| thyroid| trachea| uterus| vascular| bladder carcinoma| breast (mammary gland) tum…	AK298056 // GO:0010467 // gene expression // traceable author statement /// AK298056 // GO:0010628 // positive regulation of gene expression // inferred from mutant phenotype /// AK298056 // GO:0010941 // regulation of cell death // inferred from mutant phenotype /// AK298056 // GO:0031397 // negative regulation of protein ubiquitination // inferred from direct assay /// AK298056 // GO:0032757 //…	AK298056 // GO:0000151 // ubiquitin ligase complex // inferred from direct assay /// AK298056 // GO:0005654 // nucleoplasm // traceable author statement /// AK298056 // GO:0005737 // cytoplasm // inferred from direct assay /// AK298056 // GO:0005814 // centriole // inferred from direct assay /// AK298056 // GO:0005829 // cytosol // inferred from direct assay /// AK298056 // GO:0005829 // cytosol …	AK298056 // GO:0001618 // virus receptor activity // inferred from electronic annotation /// AK298056 // GO:0001664 // G-protein coupled receptor binding // inferred from direct assay /// AK298056 // GO:0005102 // receptor binding // inferred from physical interaction /// AK298056 // GO:0005515 // protein binding // inferred from physical interaction /// AK298056 // GO:0005524 // ATP binding // i…	---	---	main	Coding	---
TC6_dbb_hap3000070.hg.1	HSPA1B	heat shock 70kDa protein 1B	3.77	3.57	3.18	-1.15	1.31	1.51	0.00362	0.013	5e-05	0.01848	0.08253	0.0003	0.03559	0.11281	0.00066	TC6_dbb_hap3000070.hg.1	TC6_dbb_hap3000070.hg.1	chr6_dbb_hap3	+	3081099	3083619	80	NM_005346 // HSPA1B // heat shock 70kDa protein 1B // 6p21.3 // 3304 /// AK096017 // HSPA1A // heat shock 70kDa protein 1A // 6p21.3 // 3303 /// BC009322 // HSPA1B // heat shock 70kDa protein 1B // 6p21.3 // 3304 /// BC018740 // HSPA1A // heat shock 70kDa protein 1A // 6p21.3 // 3303 /// BC057397 // HSPA1B // heat shock 70kDa protein 1B // 6p21.3 // 3304 /// BC063507 // HSPA1B // heat shock 70kDa…	NM_005346 // RefSeq // Homo sapiens heat shock 70kDa protein 1B (HSPA1B), mRNA. // chr6_dbb_hap3 // 100 // 100 // 0 // --- // 0 /// AK096017 // GenBank // Homo sapiens cDNA FLJ38698 fis, clone KIDNE2002015, highly similar to HEAT SHOCK 70 KDA PROTEIN 1. // chr6_dbb_hap3 // 100 // 100 // 0 // --- // 0 /// BC009322 // GenBank // Homo sapiens heat shock 70kDa protein 1A, mRNA (cDNA clone MGC:15236 I…	NM_005346 // P0DMV9 /// NM_005346 // B4DI39 /// NM_005346 // B4E1S9 /// NM_005346 // P0DMV8 /// NM_005346 // A8K5I0 /// AK096017 // B3KTT5 /// AK096017 // P0DMV8 /// AK096017 // P0DMV9 /// AK096017 // A8K5I0 /// AK096017 // B4DNT8 /// AK096017 // B4DVU9 /// AK096017 // B4DWK5 /// AK096017 // Q59EJ3 /// AK096017 // B4E1T6 /// AK096017 // B4E388 /// AK096017 // B4DNV4 /// AK096017 // B4DFN9 /// BC0…	NM_005346 // Hs.719966 // adipose tissue| adrenal gland| ascites| bladder| blood| bone marrow| brain| cervix| connective tissue| embryonic tissue| esophagus| eye| heart| intestine| kidney| larynx| liver| lung| lymph node| mammary gland| mouth| muscle| nerve| ovary| pancreas| placenta| prostate| skin| spleen| stomach| testis| thymus| thyroid| trachea| uterus| vascular| bladder carcinoma| breast (m…	NM_005346 // GO:0010628 // positive regulation of gene expression // inferred from mutant phenotype /// NM_005346 // GO:0010941 // regulation of cell death // inferred from mutant phenotype /// NM_005346 // GO:0031397 // negative regulation of protein ubiquitination // inferred from direct assay /// NM_005346 // GO:0032757 // positive regulation of interleukin-8 production // inferred from mutant…	NM_005346 // GO:0000151 // ubiquitin ligase complex // inferred from direct assay /// NM_005346 // GO:0005654 // nucleoplasm // traceable author statement /// NM_005346 // GO:0005737 // cytoplasm // inferred from direct assay /// NM_005346 // GO:0005814 // centriole // inferred from direct assay /// NM_005346 // GO:0005829 // cytosol // inferred from direct assay /// NM_005346 // GO:0005829 // cy…	NM_005346 // GO:0001618 // virus receptor activity // inferred from electronic annotation /// NM_005346 // GO:0001664 // G-protein coupled receptor binding // inferred from direct assay /// NM_005346 // GO:0005102 // receptor binding // inferred from physical interaction /// NM_005346 // GO:0005515 // protein binding // inferred from physical interaction /// NM_005346 // GO:0005524 // ATP binding…	---	OTTHUMT00000310269 // Pfam // IPR004753 // Cell shape determining protein MreB/Mrl /// OTTHUMT00000310269 // Pfam // IPR013126 // Heat shock protein 70 family	main	Coding	---
TC11002390.hg.1	HSPA8	heat shock 70kDa protein 8	5.65	5.26	4.28	-1.31	1.97	2.58	0.0003	4e-05	1e-05	0.00407	0.00339	0.00029	0.00783	0.00463	0.00064	TC11002390.hg.1	TC11002390.hg.1	chr11	-	122928197	122933186	272	NM_006597 // HSPA8 // heat shock 70kDa protein 8 // 11q24.1 // 3312 /// NM_153201 // HSPA8 // heat shock 70kDa protein 8 // 11q24.1 // 3312 /// ENST00000227378 // HSPA8 // heat shock 70kDa protein 8 // 11q24.1 // 3312 /// ENST00000365382 // SNORD14C // small nucleolar RNA, C/D box 14C // 11q23.3-q25 // 85389 /// ENST00000453788 // HSPA8 // heat shock 70kDa protein 8 // 11q24.1 // 3312 /// ENST000…	NM_006597 // RefSeq // Homo sapiens heat shock 70kDa protein 8 (HSPA8), transcript variant 1, mRNA. // chr11 // 100 // 100 // 0 // --- // 0 /// NM_153201 // RefSeq // Homo sapiens heat shock 70kDa protein 8 (HSPA8), transcript variant 2, mRNA. // chr11 // 100 // 100 // 0 // --- // 0 /// ENST00000227378 // ENSEMBL // heat shock 70kDa protein 8 [gene_biotype:protein_coding transcript_biotype:protei…	NM_006597 // P11142 /// NM_006597 // A8K7Q2 /// NM_006597 // Q96BE0 /// NM_006597 // B3KTV0 /// NM_006597 // Q53GZ6 /// NM_006597 // Q96H53 /// NM_006597 // Q9NWW3 /// NM_006597 // B4E1Q1 /// NM_006597 // Q9NZ87 /// NM_006597 // Q96IS6 /// NM_006597 // Q53HF2 /// NM_006597 // B4DTX2 /// NM_006597 // V9HW22 /// NM_153201 // P11142 /// NM_153201 // A8K7Q2 /// NM_153201 // Q96BE0 /// NM_153201 // B3…	NM_006597 // Hs.180414 // adipose tissue| adrenal gland| ascites| bladder| blood| bone| bone marrow| brain| cervix| connective tissue| ear| embryonic tissue| esophagus| eye| heart| intestine| kidney| larynx| liver| lung| lymph| lymph node| mammary gland| mouth| muscle| nerve| ovary| pancreas| parathyroid| pharynx| pituitary gland| placenta| prostate| salivary gland| skin| spleen| stomach| testis|…	NM_006597 // GO:0000398 // mRNA splicing, via spliceosome // traceable author statement /// NM_006597 // GO:0006351 // transcription, DNA-templated // inferred from electronic annotation /// NM_006597 // GO:0006457 // protein folding // non-traceable author statement /// NM_006597 // GO:0006622 // protein targeting to lysosome // traceable author statement /// NM_006597 // GO:0006892 // post-Golg…	NM_006597 // GO:0000151 // ubiquitin ligase complex // inferred from direct assay /// NM_006597 // GO:0000974 // Prp19 complex // inferred from direct assay /// NM_006597 // GO:0005615 // extracellular space // inferred from direct assay /// NM_006597 // GO:0005622 // intracellular // non-traceable author statement /// NM_006597 // GO:0005622 // intracellular // traceable author statement /// NM_…	NM_006597 // GO:0001664 // G-protein coupled receptor binding // inferred from physical interaction /// NM_006597 // GO:0005515 // protein binding // inferred from physical interaction /// NM_006597 // GO:0005524 // ATP binding // inferred from direct assay /// NM_006597 // GO:0016887 // ATPase activity // inferred from direct assay /// NM_006597 // GO:0019899 // enzyme binding // inferred from p…	NM_006597 // GenMAPP // Circadian_Exercise /// NM_153201 // GenMAPP // Circadian_Exercise /// ENST00000227378 // GenMAPP // Circadian_Exercise /// ENST00000453788 // GenMAPP // Circadian_Exercise /// ENST00000526110 // GenMAPP // Circadian_Exercise /// ENST00000532636 // GenMAPP // Circadian_Exercise /// ENST00000533540 // GenMAPP // Circadian_Exercise /// ENST00000534319 // GenMAPP // Circadian_…	ENST00000227378 // Pfam // IPR013126 // Heat shock protein 70 family /// ENST00000453788 // Pfam // IPR013126 // Heat shock protein 70 family /// ENST00000526110 // Pfam // IPR013126 // Heat shock protein 70 family /// ENST00000532636 // Pfam // IPR013126 // Heat shock protein 70 family /// ENST00000533540 // Pfam // IPR013126 // Heat shock protein 70 family /// ENST00000533540 // Pfam // IPR0131…	main	Coding	1 retired transcript(s) from ENSEMBL
TC02002219.hg.1	IL1B	interleukin 1 beta	4.26	3.97	3.67	-1.22	1.23	1.5	5e-05	0.03887	0.00014	0.00151	0.16316	0.00071	0.00291	0.22303	0.00159	TC02002219.hg.1	TC02002219.hg.1	chr2	-	113587328	113594480	197	NM_000576 // IL1B // interleukin 1 beta // 2q14 // 3553 /// ENST00000263341 // IL1B // interleukin 1 beta // 2q14 // 3553 /// ENST00000491056 // IL1B // interleukin 1 beta // 2q14 // 3553 /// BC008678 // IL1B // interleukin 1 beta // 2q14 // 3553 /// OTTHUMT00000254125 // IL1B // interleukin 1 beta // 2q14 // 3553 /// OTTHUMT00000330717 // IL1B // interleukin 1 beta // 2q14 // 3553 /// OTTHUMT000…	NM_000576 // RefSeq // Homo sapiens interleukin 1, beta (IL1B), mRNA. // chr2 // 100 // 100 // 0 // --- // 0 /// ENST00000263341 // ENSEMBL // interleukin 1, beta [gene_biotype:protein_coding transcript_biotype:protein_coding] // chr2 // 100 // 100 // 0 // --- // 0 /// ENST00000491056 // ENSEMBL // interleukin 1, beta [gene_biotype:protein_coding transcript_biotype:processed_transcript] // chr2 /…	NM_000576 // P01584 /// NM_000576 // B5BUQ8 /// NM_000576 // O43645 /// ENST00000263341 // P01584 /// ENST00000263341 // B5BUQ8 /// ENST00000263341 // O43645 /// ENST00000491056 // P01584 /// ENST00000491056 // B5BUQ8 /// ENST00000491056 // O43645 /// BC008678 // P01584 /// BC008678 // B5BUQ8 /// BC008678 // O43645 /// OTTHUMT00000254125 // P01584 /// OTTHUMT00000254125 // B5BUQ8 /// OTTHUMT00000…	NM_000576 // Hs.126256 // bladder| blood| bone marrow| brain| connective tissue| esophagus| eye| intestine| liver| lung| mouth| muscle| pancreas| pharynx| skin| spleen| stomach| testis| uterus| vascular| bladder carcinoma| chondrosarcoma| colorectal tumor| esophageal tumor| gastrointestinal tumor| germ cell tumor| glioma| head and neck tumor| leukemia| liver tumor| lung tumor| non-neoplasia| norm…	NM_000576 // GO:0000122 // negative regulation of transcription from RNA polymerase II promoter // inferred from electronic annotation /// NM_000576 // GO:0000165 // MAPK cascade // inferred from mutant phenotype /// NM_000576 // GO:0000187 // activation of MAPK activity // inferred from direct assay /// NM_000576 // GO:0001660 // fever generation // inferred from electronic annotation /// NM_000…	NM_000576 // GO:0005576 // extracellular region // inferred from direct assay /// NM_000576 // GO:0005576 // extracellular region // non-traceable author statement /// NM_000576 // GO:0005576 // extracellular region // traceable author statement /// NM_000576 // GO:0005615 // extracellular space // inferred from direct assay /// NM_000576 // GO:0005615 // extracellular space // inferred from muta…	NM_000576 // GO:0005125 // cytokine activity // inferred from direct assay /// NM_000576 // GO:0005125 // cytokine activity // inferred from mutant phenotype /// NM_000576 // GO:0005149 // interleukin-1 receptor binding // non-traceable author statement /// NM_000576 // GO:0019904 // protein domain specific binding // inferred from physical interaction /// NM_000576 // GO:0005102 // receptor bind…	NM_000576 // GenMAPP // Smooth_muscle_contraction /// ENST00000263341 // GenMAPP // Smooth_muscle_contraction /// ENST00000491056 // GenMAPP // Smooth_muscle_contraction /// BC008678 // GenMAPP // Smooth_muscle_contraction /// OTTHUMT00000254125 // GenMAPP // Smooth_muscle_contraction /// OTTHUMT00000330717 // GenMAPP // Smooth_muscle_contraction /// OTTHUMT00000330718 // GenMAPP // Smooth_muscle…	ENST00000263341 // Pfam // IPR000975 // Interleukin-1 family /// ENST00000263341 // Pfam // IPR003502 // Interleukin-1 propeptide /// OTTHUMT00000254125 // Pfam // IPR000975 // Interleukin-1 family /// OTTHUMT00000254125 // Pfam // IPR003502 // Interleukin-1 propeptide /// OTTHUMT00000330718 // Pfam // IPR003502 // Interleukin-1 propeptide /// OTTHUMT00000330721 // Pfam // IPR003502 // Interleuki…	main	Coding	---
TC04002643.hg.1	LAMTOR3	late endosomal	3.99	3.73	3.21	-1.19	1.44	1.72	0.00172	0.00452	3e-05	0.01164	0.04172	0.00021	0.02241	0.05702	0.00047	TC04002643.hg.1	TC04002643.hg.1	chr4	-	100799495	100815703	60	NR_024170 // LAMTOR3 // late endosomal/lysosomal adaptor, MAPK and MTOR activator 3 // 4q23 // 8649	NR_024170 // NONCODE // accn=NR_024170 class=lncRNA name= ref=RefGeneNoncode transcriptId=NR_024170 cpcScore=2.2617500 cnci=-0.4031734 // chr4 // 100 // 100 // 0 // --- // 0	NR_024170 // Q9UHA4 /// NR_024170 // Q53FH6 /// NR_024170 // Q96JR7	NR_024170 // Hs.433332 // adipose tissue| adrenal gland| bladder| blood| bone| bone marrow| brain| connective tissue| ear| embryonic tissue| eye| heart| intestine| kidney| larynx| liver| lung| lymph node| mammary gland| mouth| muscle| nerve| ovary| pancreas| parathyroid| pharynx| pituitary gland| placenta| prostate| salivary gland| skin| spleen| stomach| testis| thymus| trachea| uterus| vascular|…	NR_024170 // GO:0000165 // MAPK cascade // traceable author statement /// NR_024170 // GO:0000186 // activation of MAPKK activity // traceable author statement /// NR_024170 // GO:0006367 // transcription initiation from RNA polymerase II promoter // traceable author statement /// NR_024170 // GO:0007050 // cell cycle arrest // traceable author statement /// NR_024170 // GO:0007173 // epidermal g…	NR_024170 // GO:0005765 // lysosomal membrane // traceable author statement /// NR_024170 // GO:0005925 // focal adhesion // inferred from direct assay /// NR_024170 // GO:0010008 // endosome membrane // traceable author statement /// NR_024170 // GO:0070062 // extracellular exosome // inferred from direct assay /// NR_024170 // GO:0071986 // Ragulator complex // inferred from direct assay /// NR…	NR_024170 // GO:0005085 // guanyl-nucleotide exchange factor activity // inferred from direct assay /// NR_024170 // GO:0005515 // protein binding // inferred from physical interaction /// NR_024170 // GO:0032947 // protein complex scaffold // inferred from direct assay /// NR_024170 // GO:0016301 // kinase activity // inferred from electronic annotation	---	---	main	NonCoding	---
TC17002052.hg.1	MAP2K4	mitogen-activated protein kinase kinase 4	3.57	3.51	2.65	-1.04	1.82	1.89	0.59298	0.00023	4e-05	0.39528	0.00678	0.00025	0.76124	0.00926	0.00056	TC17002052.hg.1	TC17002052.hg.1	chr17	+	12045484	12045781	30	L31902 // MAP2K4 // mitogen-activated protein kinase kinase 4 // 17p12 // 6416	L31902 // NONCODE // accn=L31902 class=mRNAlike lncRNA name=NULL ref=H-invitational v7.5 transcriptId=HIT000192848 cpcScore=-1.2196400 cnci=-0.3860106 // chr17 // 100 // 100 // 0 // --- // 0	L31902 // P45985 /// L31902 // B7Z9Y5 /// L31902 // B4DH44 /// L31902 // B7ZA62	L31902 // Hs.514681 // adrenal gland| ascites| bladder| bone| bone marrow| brain| connective tissue| embryonic tissue| eye| heart| intestine| kidney| liver| lung| lymph| lymph node| mammary gland| mouth| muscle| nerve| ovary| pancreas| parathyroid| pharynx| placenta| prostate| skin| spleen| testis| thymus| thyroid| tonsil| trachea| uterus| vascular| bladder carcinoma| breast (mammary gland) tumor…	L31902 // GO:0002224 // toll-like receptor signaling pathway // traceable author statement /// L31902 // GO:0002755 // MyD88-dependent toll-like receptor signaling pathway // traceable author statement /// L31902 // GO:0002756 // MyD88-independent toll-like receptor signaling pathway // traceable author statement /// L31902 // GO:0006915 // apoptotic process // inferred from electronic annotation…	L31902 // GO:0005634 // nucleus // inferred from electronic annotation /// L31902 // GO:0005829 // cytosol // traceable author statement /// L31902 // GO:0005737 // cytoplasm // inferred from electronic annotation	L31902 // GO:0004672 // protein kinase activity // traceable author statement /// L31902 // GO:0004674 // protein serine/threonine kinase activity // inferred from electronic annotation /// L31902 // GO:0004713 // protein tyrosine kinase activity // inferred from electronic annotation /// L31902 // GO:0005515 // protein binding // inferred from physical interaction /// L31902 // GO:0005524 // ATP…	L31902 // GenMAPP // Apoptosis /// L31902 // GenMAPP // Apoptosis_GenMAPP /// L31902 // GenMAPP // MAPK_Cascade	---	main	NonCoding	---
TC06001948.hg.1	MAP3K7	mitogen-activated protein kinase kinase kinase 7	4.4	4.05	3.53	-1.27	1.44	1.83	2e-05	0.00092	1e-05	0.00172	0.01472	0.00048	0.00331	0.02012	0.00108	TC06001948.hg.1	TC06001948.hg.1	chr6	-	91223292	91296907	257	NM_003188 // MAP3K7 // mitogen-activated protein kinase kinase kinase 7 // 6q15 // 6885 /// NM_145331 // MAP3K7 // mitogen-activated protein kinase kinase kinase 7 // 6q15 // 6885 /// NM_145332 // MAP3K7 // mitogen-activated protein kinase kinase kinase 7 // 6q15 // 6885 /// NM_145333 // MAP3K7 // mitogen-activated protein kinase kinase kinase 7 // 6q15 // 6885 /// ENST00000369320 // MAP3K7 // mi…	NM_003188 // RefSeq // Homo sapiens mitogen-activated protein kinase kinase kinase 7 (MAP3K7), transcript variant A, mRNA. // chr6 // 100 // 100 // 0 // --- // 0 /// NM_145331 // RefSeq // Homo sapiens mitogen-activated protein kinase kinase kinase 7 (MAP3K7), transcript variant B, mRNA. // chr6 // 100 // 100 // 0 // --- // 0 /// NM_145332 // RefSeq // Homo sapiens mitogen-activated protein kinas…	NM_003188 // O43318 /// NM_003188 // Q5U0C9 /// NM_003188 // Q5U0D0 /// NM_003188 // B4DRH8 /// NM_145331 // O43318 /// NM_145331 // Q5U0C9 /// NM_145331 // Q5U0D0 /// NM_145331 // B4DRH8 /// NM_145332 // O43318 /// NM_145332 // Q5U0C9 /// NM_145332 // Q5U0D0 /// NM_145332 // B4DRH8 /// NM_145333 // O43318 /// NM_145333 // Q5U0C9 /// NM_145333 // Q5U0D0 /// NM_145333 // B4DRH8 /// ENST00000369320…	NM_003188 // Hs.594838 // bladder| blood| bone| bone marrow| brain| cervix| connective tissue| ear| embryonic tissue| eye| heart| intestine| kidney| liver| lung| lymph| lymph node| mammary gland| mouth| muscle| nerve| ovary| pancreas| placenta| prostate| skin| spleen| stomach| testis| thymus| thyroid| trachea| uterus| vascular| bladder carcinoma| breast (mammary gland) tumor| cervical tumor| chon…	NM_003188 // GO:0000186 // activation of MAPKK activity // inferred from direct assay /// NM_003188 // GO:0000187 // activation of MAPK activity // inferred from direct assay /// NM_003188 // GO:0000187 // activation of MAPK activity // traceable author statement /// NM_003188 // GO:0001525 // angiogenesis // inferred from electronic annotation /// NM_003188 // GO:0001841 // neural tube formation…	NM_003188 // GO:0005634 // nucleus // inferred from direct assay /// NM_003188 // GO:0005671 // Ada2/Gcn5/Ada3 transcription activator complex // inferred from direct assay /// NM_003188 // GO:0005737 // cytoplasm // inferred from direct assay /// NM_003188 // GO:0005829 // cytosol // traceable author statement /// NM_003188 // GO:0005886 // plasma membrane // inferred from electronic annotation …	NM_003188 // GO:0000287 // magnesium ion binding // inferred from electronic annotation /// NM_003188 // GO:0004672 // protein kinase activity // inferred from direct assay /// NM_003188 // GO:0004674 // protein serine/threonine kinase activity // not recorded /// NM_003188 // GO:0004674 // protein serine/threonine kinase activity // traceable author statement /// NM_003188 // GO:0004708 // MAP k…	---	ENST00000369325 // Pfam // IPR001245 // Serine-threonine/tyrosine-protein kinase catalytic domain /// ENST00000369327 // Pfam // IPR001245 // Serine-threonine/tyrosine-protein kinase catalytic domain /// ENST00000369329 // Pfam // IPR001245 // Serine-threonine/tyrosine-protein kinase catalytic domain /// ENST00000369332 // Pfam // IPR001245 // Serine-threonine/tyrosine-protein kinase catalytic do…	main	Coding	1 retired transcript(s) from ENSEMBL
TC10000322.hg.1	MAPK8	mitogen-activated protein kinase 8	3.84	3.68	3.19	-1.12	1.41	1.57	0.00624	0.0002	2e-05	0.02589	0.00611	0.00018	0.04985	0.00836	0.0004	TC10000322.hg.1	TC10000322.hg.1	chr10	+	49514698	49647403	337	NM_002750 // MAPK8 // mitogen-activated protein kinase 8 // 10q11.22 // 5599 /// NM_139046 // MAPK8 // mitogen-activated protein kinase 8 // 10q11.22 // 5599 /// NM_139047 // MAPK8 // mitogen-activated protein kinase 8 // 10q11.22 // 5599 /// NM_139049 // MAPK8 // mitogen-activated protein kinase 8 // 10q11.22 // 5599 /// ENST00000360332 // MAPK8 // mitogen-activated protein kinase 8 // 10q11.22 …	NM_002750 // RefSeq // Homo sapiens mitogen-activated protein kinase 8 (MAPK8), transcript variant JNK1-a1, mRNA. // chr10 // 100 // 100 // 0 // --- // 0 /// NM_139046 // RefSeq // Homo sapiens mitogen-activated protein kinase 8 (MAPK8), transcript variant JNK1-b1, mRNA. // chr10 // 100 // 100 // 0 // --- // 0 /// NM_139047 // RefSeq // [retired]Homo sapiens mitogen-activated protein kinase 8 (MA…	NM_002750 // P45983 /// NM_002750 // A1L4K2 /// NM_002750 // B5BUB8 /// NM_139046 // P45983 /// NM_139046 // A1L4K2 /// NM_139046 // B5BUB8 /// NM_139047 // P45983 /// NM_139047 // A1L4K2 /// NM_139047 // B5BUB8 /// NM_139049 // P45983 /// NM_139049 // A1L4K2 /// NM_139049 // B5BUB8 /// ENST00000360332 // P45983 /// ENST00000360332 // A1L4K2 /// ENST00000360332 // B5BUB8 /// ENST00000374174 // A6…	NM_002750 // Hs.138211 // blood| bone| brain| cervix| connective tissue| embryonic tissue| heart| intestine| kidney| lung| lymph node| mammary gland| mouth| ovary| pancreas| prostate| skin| spleen| stomach| testis| trachea| uterus| vascular| bladder carcinoma| breast (mammary gland) tumor| colorectal tumor| gastrointestinal tumor| germ cell tumor| glioma| head and neck tumor| non-neoplasia| norma…	NM_002750 // GO:0002224 // toll-like receptor signaling pathway // traceable author statement /// NM_002750 // GO:0002755 // MyD88-dependent toll-like receptor signaling pathway // traceable author statement /// NM_002750 // GO:0002756 // MyD88-independent toll-like receptor signaling pathway // traceable author statement /// NM_002750 // GO:0006281 // DNA repair // traceable author statement ///…	NM_002750 // GO:0005634 // nucleus // inferred from direct assay /// NM_002750 // GO:0005654 // nucleoplasm // traceable author statement /// NM_002750 // GO:0005829 // cytosol // traceable author statement /// NM_002750 // GO:0005634 // nucleus // inferred from electronic annotation /// NM_002750 // GO:0005737 // cytoplasm // inferred from electronic annotation /// NM_002750 // GO:0005739 // mit…	NM_002750 // GO:0004674 // protein serine/threonine kinase activity // inferred from direct assay /// NM_002750 // GO:0004705 // JUN kinase activity // inferred from direct assay /// NM_002750 // GO:0005515 // protein binding // inferred from physical interaction /// NM_002750 // GO:0005524 // ATP binding // inferred from electronic annotation /// NM_002750 // GO:0019899 // enzyme binding // infe…	---	ENST00000360332 // Pfam // IPR000719 // Protein kinase domain /// ENST00000374174 // Pfam // IPR000719 // Protein kinase domain /// ENST00000374176 // Pfam // IPR000719 // Protein kinase domain /// ENST00000374179 // Pfam // IPR000719 // Protein kinase domain /// ENST00000374182 // Pfam // IPR000719 // Protein kinase domain /// ENST00000374189 // Pfam // IPR000719 // Protein kinase domain /// ENS…	main	Coding	1 retired transcript(s) from RefSeq
TC05001579.hg.1	MEF2C	myocyte enhancer factor 2C	3.93	3.84	3.33	-1.06	1.42	1.51	0.10933	0.00026	2e-05	0.14636	0.00709	0.0002	0.28187	0.00968	0.00044	TC05001579.hg.1	TC05001579.hg.1	chr5	-	88013975	88199922	409	NM_001131005 // MEF2C // myocyte enhancer factor 2C // 5q14.3 // 4208 /// NM_001193347 // MEF2C // myocyte enhancer factor 2C // 5q14.3 // 4208 /// NM_001193348 // MEF2C // myocyte enhancer factor 2C // 5q14.3 // 4208 /// NM_001193349 // MEF2C // myocyte enhancer factor 2C // 5q14.3 // 4208 /// NM_001193350 // MEF2C // myocyte enhancer factor 2C // 5q14.3 // 4208 /// NM_002397 // MEF2C // myocyte…	NM_001131005 // RefSeq // Homo sapiens myocyte enhancer factor 2C (MEF2C), transcript variant 2, mRNA. // chr5 // 100 // 100 // 0 // --- // 0 /// NM_001193347 // RefSeq // Homo sapiens myocyte enhancer factor 2C (MEF2C), transcript variant 3, mRNA. // chr5 // 100 // 100 // 0 // --- // 0 /// NM_001193348 // RefSeq // Homo sapiens myocyte enhancer factor 2C (MEF2C), transcript variant 4, mRNA. // c…	NM_001131005 // Q06413 /// NM_001131005 // D8L7E9 /// NM_001131005 // B2R681 /// NM_001193347 // Q06413 /// NM_001193347 // D8L7E9 /// NM_001193347 // B2R681 /// NM_001193348 // Q06413 /// NM_001193348 // D8L7E9 /// NM_001193348 // B2R681 /// NM_001193349 // Q06413 /// NM_001193349 // D8L7E9 /// NM_001193349 // B2R681 /// NM_001193350 // Q06413 /// NM_001193350 // D8L7E9 /// NM_001193350 // B2R68…	NM_001131005 // Hs.649965 // adipose tissue| blood| bone marrow| brain| connective tissue| ear| embryonic tissue| esophagus| eye| heart| intestine| kidney| larynx| liver| lung| lymph node| mammary gland| mouth| muscle| nerve| ovary| pancreas| parathyroid| pharynx| pituitary gland| placenta| prostate| skin| spleen| stomach| testis| thymus| thyroid| trachea| uterus| vascular| breast (mammary gland)…	NM_001131005 // GO:0000122 // negative regulation of transcription from RNA polymerase II promoter // inferred from mutant phenotype /// NM_001131005 // GO:0000165 // MAPK cascade // inferred from direct assay /// NM_001131005 // GO:0000165 // MAPK cascade // inferred from mutant phenotype /// NM_001131005 // GO:0001568 // blood vessel development // inferred from sequence or structural similarit…	NM_001131005 // GO:0005634 // nucleus // inferred from direct assay /// NM_001131005 // GO:0005654 // nucleoplasm // inferred from direct assay /// NM_001131005 // GO:0005654 // nucleoplasm // traceable author statement /// NM_001131005 // GO:0005737 // cytoplasm // inferred from direct assay /// NM_001131005 // GO:0016607 // nuclear speck // inferred from direct assay /// NM_001131005 // GO:0043…	NM_001131005 // GO:0000977 // RNA polymerase II regulatory region sequence-specific DNA binding // inferred from direct assay /// NM_001131005 // GO:0000981 // RNA polymerase II transcription factor activity, sequence-specific DNA binding // inferred from sequence or structural similarity /// NM_001131005 // GO:0000983 // transcription factor activity, RNA polymerase II core promoter sequence-spe…	---	ENST00000340208 // Pfam // IPR002100 // Transcription factor, MADS-box /// ENST00000340208 // Pfam // IPR022102 // Holliday junction regulator protein family C-terminal /// ENST00000424173 // Pfam // IPR002100 // Transcription factor, MADS-box /// ENST00000424173 // Pfam // IPR022102 // Holliday junction regulator protein family C-terminal /// ENST00000437473 // Pfam // IPR002100 // Transcription…	main	Coding	1 retired transcript(s) from ENSEMBL
TC17000315.hg.1	NLK	nemo-like kinase	4.58	4.28	3.87	-1.23	1.33	1.63	0.00021	0.00845	0.00011	0.00326	0.06286	0.0006	0.00628	0.08593	0.00132	TC17000315.hg.1	TC17000315.hg.1	chr17	+	26369182	26523407	190	NM_016231 // NLK // nemo-like kinase // 17q11.2 // 51701 /// ENST00000407008 // NLK // nemo-like kinase // 17q11.2 // 51701 /// BC064663 // NLK // nemo-like kinase // 17q11.2 // 51701 /// OTTHUMT00000255607 // NLK // nemo-like kinase // 17q11.2 // 51701 /// OTTHUMT00000255608 // NLK // nemo-like kinase // 17q11.2 // 51701 /// uc010crj.3 // NLK // nemo-like kinase // 17q11.2 // 51701	NM_016231 // RefSeq // Homo sapiens nemo-like kinase (NLK), mRNA. // chr17 // 100 // 100 // 0 // --- // 0 /// ENST00000407008 // ENSEMBL // nemo-like kinase [gene_biotype:protein_coding transcript_biotype:protein_coding] // chr17 // 100 // 100 // 0 // --- // 0 /// BC064663 // GenBank // Homo sapiens nemo-like kinase, mRNA (cDNA clone MGC:60309 IMAGE:6527673), complete cds. // chr17 // 100 // 100 …	NM_016231 // Q9UBE8 /// NM_016231 // Q6ZP15 /// NM_016231 // A0A024QZ12 /// ENST00000407008 // Q9UBE8 /// ENST00000407008 // A0A024QZ12 /// ENST00000407008 // Q6ZP15 /// BC064663 // Q9UBE8 /// BC064663 // Q6ZP15 /// OTTHUMT00000255607 // Q9UBE8 /// OTTHUMT00000255607 // Q6ZP15 /// OTTHUMT00000255608 // Q9UBE8 /// OTTHUMT00000255608 // Q6ZP15 /// uc010crj.3 // Q9UBE8 /// uc010crj.3 // Q6ZP15	NM_016231 // Hs.208759 // bladder| blood| bone| bone marrow| brain| cervix| connective tissue| embryonic tissue| eye| heart| intestine| kidney| larynx| liver| lung| lymph node| mammary gland| mouth| muscle| parathyroid| placenta| prostate| skin| stomach| testis| thyroid| uterus| vascular| breast (mammary gland) tumor| cervical tumor| chondrosarcoma| colorectal tumor| gastrointestinal tumor| germ …	NM_016231 // GO:0000165 // MAPK cascade // inferred from electronic annotation /// NM_016231 // GO:0000165 // MAPK cascade // inferred from sequence or structural similarity /// NM_016231 // GO:0006351 // transcription, DNA-templated // inferred from electronic annotation /// NM_016231 // GO:0006355 // regulation of transcription, DNA-templated // inferred from sequence or structural similarity /…	NM_016231 // GO:0005634 // nucleus // inferred from sequence or structural similarity /// NM_016231 // GO:0005654 // nucleoplasm // traceable author statement /// NM_016231 // GO:0005829 // cytosol // traceable author statement /// NM_016231 // GO:0005634 // nucleus // inferred from electronic annotation /// NM_016231 // GO:0005634 // nucleus // traceable author statement /// NM_016231 // GO:0005…	NM_016231 // GO:0000287 // magnesium ion binding // inferred from sequence or structural similarity /// NM_016231 // GO:0004672 // protein kinase activity // traceable author statement /// NM_016231 // GO:0004674 // protein serine/threonine kinase activity // traceable author statement /// NM_016231 // GO:0004707 // MAP kinase activity // inferred from sequence or structural similarity /// NM_016…	---	ENST00000407008 // Pfam // IPR000719 // Protein kinase domain /// OTTHUMT00000255607 // Pfam // IPR000719 // Protein kinase domain /// OTTHUMT00000255607 // Pfam // IPR001245 // Serine-threonine/tyrosine-protein kinase catalytic domain /// OTTHUMT00000255608 // Pfam // IPR000719 // Protein kinase domain /// OTTHUMT00000255608 // Pfam // IPR001245 // Serine-threonine/tyrosine-protein kinase cataly…	main	Coding	---
TC01003014.hg.1	NRAS	neuroblastoma RAS viral (v-ras) oncogene homolog	4.95	4.62	3.82	-1.25	1.74	2.18	0.00041	0.00013	1e-05	0.00494	0.00504	0.00032	0.00951	0.00689	0.00071	TC01003014.hg.1	TC01003014.hg.1	chr1	-	115247085	115259515	90	NM_002524 // NRAS // neuroblastoma RAS viral (v-ras) oncogene homolog // 1p13.2 // 4893 /// ENST00000369535 // NRAS // neuroblastoma RAS viral (v-ras) oncogene homolog // 1p13.2 // 4893 /// BC005219 // NRAS // neuroblastoma RAS viral (v-ras) oncogene homolog // 1p13.2 // 4893 /// OTTHUMT00000033395 // NRAS // neuroblastoma RAS viral (v-ras) oncogene homolog // 1p13.2 // 4893 /// uc009wgu.3 // NRA…	NM_002524 // RefSeq // Homo sapiens neuroblastoma RAS viral (v-ras) oncogene homolog (NRAS), mRNA. // chr1 // 100 // 100 // 0 // --- // 0 /// ENST00000369535 // ENSEMBL // neuroblastoma RAS viral (v-ras) oncogene homolog [gene_biotype:protein_coding transcript_biotype:protein_coding] // chr1 // 100 // 100 // 0 // --- // 0 /// BC005219 // GenBank // Homo sapiens neuroblastoma RAS viral (v-ras) onc…	NM_002524 // P01111 /// NM_002524 // Q5U091 /// ENST00000369535 // P01111 /// ENST00000369535 // Q5U091 /// BC005219 // P01111 /// BC005219 // Q5U091 /// OTTHUMT00000033395 // P01111 /// OTTHUMT00000033395 // Q5U091 /// uc009wgu.3 // P01111 /// uc009wgu.3 // Q5U091	NM_002524 // Hs.486502 // adrenal gland| bladder| blood| bone| bone marrow| brain| cervix| connective tissue| ear| embryonic tissue| esophagus| eye| heart| intestine| kidney| liver| lung| lymph| lymph node| mammary gland| mouth| muscle| nerve| ovary| pancreas| pharynx| placenta| prostate| salivary gland| skin| stomach| testis| trachea| uterus| vascular|adrenal tumor| bladder carcinoma| breast (ma…	NM_002524 // GO:0000165 // MAPK cascade // traceable author statement /// NM_002524 // GO:0000186 // activation of MAPKK activity // traceable author statement /// NM_002524 // GO:0002223 // stimulatory C-type lectin receptor signaling pathway // traceable author statement /// NM_002524 // GO:0007173 // epidermal growth factor receptor signaling pathway // traceable author statement /// NM_002524…	NM_002524 // GO:0000139 // Golgi membrane // inferred from electronic annotation /// NM_002524 // GO:0005794 // Golgi apparatus // inferred from direct assay /// NM_002524 // GO:0005886 // plasma membrane // traceable author statement /// NM_002524 // GO:0016020 // membrane // inferred from direct assay /// NM_002524 // GO:0070062 // extracellular exosome // inferred from direct assay /// NM_0025…	NM_002524 // GO:0005525 // GTP binding // inferred from electronic annotation /// NM_002524 // GO:0032403 // protein complex binding // inferred from direct assay /// NM_002524 // GO:0000166 // nucleotide binding // inferred from electronic annotation /// ENST00000369535 // GO:0005525 // GTP binding // inferred from electronic annotation /// ENST00000369535 // GO:0032403 // protein complex bindin…	NM_002524 // GenMAPP // G_Protein_Signaling /// NM_002524 // GenMAPP // MAPK_Cascade /// ENST00000369535 // GenMAPP // G_Protein_Signaling /// ENST00000369535 // GenMAPP // MAPK_Cascade /// BC005219 // GenMAPP // G_Protein_Signaling /// BC005219 // GenMAPP // MAPK_Cascade /// OTTHUMT00000033395 // GenMAPP // G_Protein_Signaling /// OTTHUMT00000033395 // GenMAPP // MAPK_Cascade /// uc009wgu.3 // G…	ENST00000369535 // Pfam // IPR001806 // Small GTPase superfamily /// OTTHUMT00000033395 // Pfam // IPR000795 // Transcription factor, GTP-binding domain /// OTTHUMT00000033395 // Pfam // IPR001806 // Small GTPase superfamily /// OTTHUMT00000033395 // Pfam // IPR006689 // Small GTPase superfamily, ARF/SAR type /// OTTHUMT00000033395 // Pfam // IPR013684 // Mitochondrial Rho-like	main	Coding	---
TC03001100.hg.1	PAK2	p21 protein (Cdc42	4.41	4.05	3.63	-1.28	1.34	1.72	2e-05	0.01561	1e-05	0.00121	0.09273	0.00022	0.00233	0.12675	0.00048	TC03001100.hg.1	TC03001100.hg.1	chr3	+	196466728	196559518	177	NM_002577 // PAK2 // p21 protein (Cdc42/Rac)-activated kinase 2 // 3q29 // 5062 /// ENST00000327134 // PAK2 // p21 protein (Cdc42/Rac)-activated kinase 2 // 3q29 // 5062 /// BC069613 // PAK2 // p21 protein (Cdc42/Rac)-activated kinase 2 // 3q29 // 5062 /// OTTHUMT00000340548 // PAK2 // p21 protein (Cdc42/Rac)-activated kinase 2 // 3q29 // 5062 /// OTTHUMT00000340550 // PAK2 // p21 protein (Cdc42/…	NM_002577 // RefSeq // Homo sapiens p21 protein (Cdc42/Rac)-activated kinase 2 (PAK2), mRNA. // chr3 // 100 // 100 // 0 // --- // 0 /// ENST00000327134 // ENSEMBL // p21 protein (Cdc42/Rac)-activated kinase 2 [gene_biotype:protein_coding transcript_biotype:protein_coding] // chr3 // 100 // 100 // 0 // --- // 0 /// BC069613 // GenBank // Homo sapiens p21 protein (Cdc42/Rac)-activated kinase 2, mRN…	NM_002577 // Q13177 /// NM_002577 // A8K5M4 /// ENST00000327134 // Q13177 /// ENST00000327134 // A8K5M4 /// BC069613 // Q13177 /// BC069613 // A8K5M4 /// OTTHUMT00000340548 // Q13177 /// OTTHUMT00000340548 // A8K5M4 /// OTTHUMT00000340550 // Q13177 /// OTTHUMT00000340550 // A8K5M4 /// OTTHUMT00000340551 // Q13177 /// OTTHUMT00000340551 // A8K5M4 /// uc003fwy.4 // Q13177 /// uc003fwy.4 // A8K5M4 /…	NM_002577 // Hs.518530 // ascites| bladder| blood| bone| bone marrow| brain| cervix| connective tissue| ear| embryonic tissue| esophagus| eye| heart| intestine| kidney| liver| lung| lymph| lymph node| mammary gland| mouth| muscle| ovary| pancreas| parathyroid| pharynx| placenta| prostate| skin| spleen| stomach| testis| thymus| thyroid| trachea| uterus| vascular| bladder carcinoma| breast (mammary…	NM_002577 // GO:0002223 // stimulatory C-type lectin receptor signaling pathway // traceable author statement /// NM_002577 // GO:0006468 // protein phosphorylation // inferred from direct assay /// NM_002577 // GO:0006469 // negative regulation of protein kinase activity // traceable author statement /// NM_002577 // GO:0006915 // apoptotic process // traceable author statement /// NM_002577 // …	NM_002577 // GO:0005654 // nucleoplasm // inferred from direct assay /// NM_002577 // GO:0005737 // cytoplasm // inferred from direct assay /// NM_002577 // GO:0005829 // cytosol // traceable author statement /// NM_002577 // GO:0005886 // plasma membrane // traceable author statement /// NM_002577 // GO:0048471 // perinuclear region of cytoplasm // inferred from electronic annotation /// NM_0025…	NM_002577 // GO:0004672 // protein kinase activity // traceable author statement /// NM_002577 // GO:0004674 // protein serine/threonine kinase activity // not recorded /// NM_002577 // GO:0004674 // protein serine/threonine kinase activity // inferred from direct assay /// NM_002577 // GO:0004674 // protein serine/threonine kinase activity // traceable author statement /// NM_002577 // GO:000551…	NM_002577 // GenMAPP // Integrin-mediated_cell_adhesion_KEGG /// ENST00000327134 // GenMAPP // Integrin-mediated_cell_adhesion_KEGG /// BC069613 // GenMAPP // Integrin-mediated_cell_adhesion_KEGG /// OTTHUMT00000340548 // GenMAPP // Integrin-mediated_cell_adhesion_KEGG /// OTTHUMT00000340550 // GenMAPP // Integrin-mediated_cell_adhesion_KEGG /// OTTHUMT00000340551 // GenMAPP // Integrin-mediated_…	ENST00000327134 // Pfam // IPR000095 // CRIB domain /// ENST00000327134 // Pfam // IPR000719 // Protein kinase domain /// OTTHUMT00000340548 // Pfam // IPR000095 // CRIB domain /// OTTHUMT00000340548 // Pfam // IPR000719 // Protein kinase domain /// OTTHUMT00000340548 // Pfam // IPR001245 // Serine-threonine/tyrosine-protein kinase catalytic domain /// OTTHUMT00000340551 // Pfam // IPR000719 // P…	main	Coding	2 retired transcript(s) from Havana transcript, ENSEMBL
TC04002799.hg.1	PDGFC	platelet derived growth factor C	3.94	3.74	3.26	-1.15	1.39	1.6	0.0025	0.00294	1e-05	0.01469	0.03118	0.00022	0.0283	0.04263	0.00049	TC04002799.hg.1	TC04002799.hg.1	chr4	-	157682763	157892546	70	NR_036641 // PDGFC // platelet derived growth factor C // 4q32 // 56034	NR_036641 // NONCODE // accn=NR_036641 class=lncRNA name= ref=RefGeneNoncode transcriptId=NR_036641 cpcScore=5.1651100 cnci=-0.2439899 // chr4 // 100 // 100 // 0 // --- // 0	NR_036641 // Q9NRA1 /// NR_036641 // B4E3A5 /// NR_036641 // B2R9K6	NR_036641 // Hs.570855 // adipose tissue| ascites| bladder| blood| bone| brain| cervix| connective tissue| ear| embryonic tissue| eye| heart| intestine| kidney| liver| lung| mammary gland| mouth| ovary| pancreas| parathyroid| pharynx| prostate| skin| stomach| testis| thymus| trachea| uterus| vascular| breast (mammary gland) tumor| chondrosarcoma| gastrointestinal tumor| germ cell tumor| glioma| h…	NR_036641 // GO:0007171 // activation of transmembrane receptor protein tyrosine kinase activity // inferred from electronic annotation /// NR_036641 // GO:0007417 // central nervous system development // traceable author statement /// NR_036641 // GO:0009790 // embryo development // inferred from electronic annotation /// NR_036641 // GO:0009887 // organ morphogenesis // inferred from electronic…	NR_036641 // GO:0000139 // Golgi membrane // traceable author statement /// NR_036641 // GO:0005576 // extracellular region // traceable author statement /// NR_036641 // GO:0005615 // extracellular space // inferred from direct assay /// NR_036641 // GO:0005634 // nucleus // inferred from electronic annotation /// NR_036641 // GO:0005737 // cytoplasm // inferred from direct assay /// NR_036641 /…	NR_036641 // GO:0005161 // platelet-derived growth factor receptor binding // inferred from physical interaction /// NR_036641 // GO:0005515 // protein binding // inferred from physical interaction /// NR_036641 // GO:0008083 // growth factor activity // inferred from electronic annotation /// NR_036641 // GO:0042803 // protein homodimerization activity // inferred from physical interaction /// N…	---	---	main	NonCoding	---
TC01001607.hg.1	PLA2G4A	phospholipase A2, group IVA (cytosolic, calcium-dependent)	3.55	3.28	2.69	-1.21	1.5	1.81	0.00011	0.00026	1e-05	0.00222	0.0072	0.00046	0.00428	0.00984	0.00103	TC01001607.hg.1	TC01001607.hg.1	chr1	+	186798032	186958113	224	NM_024420 // PLA2G4A // phospholipase A2, group IVA (cytosolic, calcium-dependent) // 1q25 // 5321 /// ENST00000367466 // PLA2G4A // phospholipase A2, group IVA (cytosolic, calcium-dependent) // 1q25 // 5321 /// ENST00000466600 // PLA2G4A // phospholipase A2, group IVA (cytosolic, calcium-dependent) // 1q25 // 5321 /// AK302938 // PLA2G4A // phospholipase A2, group IVA (cytosolic, calcium-depende…	NM_024420 // RefSeq // Homo sapiens phospholipase A2, group IVA (cytosolic, calcium-dependent) (PLA2G4A), transcript variant 1, mRNA. // chr1 // 100 // 100 // 0 // --- // 0 /// ENST00000367466 // ENSEMBL // phospholipase A2, group IVA (cytosolic, calcium-dependent) [gene_biotype:protein_coding transcript_biotype:protein_coding] // chr1 // 100 // 100 // 0 // --- // 0 /// ENST00000466600 // ENSEMBL…	NM_024420 // P47712 /// NM_024420 // A8K2S1 /// NM_024420 // B4DZI4 /// ENST00000367466 // P47712 /// ENST00000367466 // A8K2S1 /// ENST00000367466 // B4DZI4 /// ENST00000466600 // P47712 /// ENST00000466600 // A8K2S1 /// ENST00000466600 // B4DZI4 /// AK302938 // B4DZI4 /// AK302938 // P47712 /// AK302938 // A8K2S1 /// BC114340 // P47712 /// BC114340 // A8K2S1 /// BC114340 // B4DZI4 /// OTTHUMT00…	NM_024420 // Hs.497200 // brain| connective tissue| embryonic tissue| eye| intestine| kidney| lung| mouth| ovary| pharynx| placenta| prostate| skin| stomach| testis| uterus| vascular| colorectal tumor| gastrointestinal tumor| glioma| head and neck tumor| lung tumor| normal| ovarian tumor| soft tissue/muscle tissue tumor| uterine tumor| fetus| adult /// ENST00000367466 // Hs.497200 // brain| conne…	NM_024420 // GO:0006644 // phospholipid metabolic process // traceable author statement /// NM_024420 // GO:0006654 // phosphatidic acid biosynthetic process // traceable author statement /// NM_024420 // GO:0006663 // platelet activating factor biosynthetic process // non-traceable author statement /// NM_024420 // GO:0006690 // icosanoid metabolic process // non-traceable author statement /// N…	NM_024420 // GO:0005737 // cytoplasm // inferred from direct assay /// NM_024420 // GO:0005743 // mitochondrial inner membrane // traceable author statement /// NM_024420 // GO:0005789 // endoplasmic reticulum membrane // traceable author statement /// NM_024420 // GO:0005794 // Golgi apparatus // inferred from electronic annotation /// NM_024420 // GO:0005829 // cytosol // non-traceable author s…	NM_024420 // GO:0004622 // lysophospholipase activity // inferred from electronic annotation /// NM_024420 // GO:0004623 // phospholipase A2 activity // inferred from direct assay /// NM_024420 // GO:0004623 // phospholipase A2 activity // non-traceable author statement /// NM_024420 // GO:0004623 // phospholipase A2 activity // traceable author statement /// NM_024420 // GO:0005509 // calcium io…	NM_024420 // GenMAPP // Prostaglandin_synthesis_regulation /// NM_024420 // HumanCyc // LIPASYN-PWY /// ENST00000367466 // GenMAPP // Prostaglandin_synthesis_regulation /// ENST00000466600 // GenMAPP // Prostaglandin_synthesis_regulation /// AK302938 // GenMAPP // Prostaglandin_synthesis_regulation /// BC114340 // GenMAPP // Prostaglandin_synthesis_regulation /// OTTHUMT00000086236 // GenMAPP // …	ENST00000367466 // Pfam // IPR000008 // C2 domain /// ENST00000367466 // Pfam // IPR002642 // Lysophospholipase, catalytic domain /// OTTHUMT00000086236 // Pfam // IPR000008 // C2 domain /// OTTHUMT00000086236 // Pfam // IPR002642 // Lysophospholipase, catalytic domain	main	Coding	2 retired transcript(s) from ENSEMBL
TC14001720.hg.1	PPM1A	protein phosphatase, Mg2+	3.81	3.36	2.64	-1.36	1.65	2.25	3e-05	0.00087	1e-05	0.00116	0.01415	0.00021	0.00224	0.01934	0.00047	TC14001720.hg.1	TC14001720.hg.1	chr14	+	60763120	60765803	30	AK124299 // PPM1A // protein phosphatase, Mg2+/Mn2+ dependent, 1A // 14q23.1 // 5494	AK124299 // NONCODE // accn=AK124299 class=mRNAlike lncRNA name=Human lncRNA ref=JounralRNA transcriptId=720 cpcScore=-1.2998400 cnci=-0.4438125 // chr14 // 100 // 100 // 0 // --- // 0	AK124299 // P35813 /// AK124299 // B2R8E4 /// AK124299 // Q5JB49 /// AK124299 // B5BUD5	AK124299 // Hs.130036 // adipose tissue| adrenal gland| ascites| bladder| blood| bone| bone marrow| brain| cervix| connective tissue| ear| embryonic tissue| eye| heart| intestine| kidney| larynx| liver| lung| lymph| lymph node| mammary gland| mouth| muscle| nerve| ovary| pancreas| parathyroid| pharynx| pituitary gland| placenta| prostate| skin| stomach| testis| thymus| thyroid| trachea| uterus| v…	AK124299 // GO:0000122 // negative regulation of transcription from RNA polymerase II promoter // traceable author statement /// AK124299 // GO:0006351 // transcription, DNA-templated // traceable author statement /// AK124299 // GO:0006367 // transcription initiation from RNA polymerase II promoter // traceable author statement /// AK124299 // GO:0006470 // protein dephosphorylation // inferred …	AK124299 // GO:0005634 // nucleus // inferred from direct assay /// AK124299 // GO:0005654 // nucleoplasm // traceable author statement /// AK124299 // GO:0005829 // cytosol // inferred from sequence or structural similarity /// AK124299 // GO:0005829 // cytosol // traceable author statement /// AK124299 // GO:0005891 // voltage-gated calcium channel complex // inferred from electronic annotation…	AK124299 // GO:0000287 // magnesium ion binding // inferred from electronic annotation /// AK124299 // GO:0004722 // protein serine/threonine phosphatase activity // inferred from direct assay /// AK124299 // GO:0004722 // protein serine/threonine phosphatase activity // traceable author statement /// AK124299 // GO:0004871 // signal transducer activity // inferred from mutant phenotype /// AK124…	---	---	main	NonCoding	---
TC02005028.hg.1	PPP3R1	protein phosphatase 3, regulatory subunit B, alpha	4.61	4.12	3.25	-1.41	1.82	2.56	1e-05	0.00012	1e-05	0.00231	0.00487	0.44922	0.00445	0.00666	1	TC02005028.hg.1	TC02005028.hg.1	chr2	-	68405989	68483369	110	NM_000945 // PPP3R1 // protein phosphatase 3, regulatory subunit B, alpha // 2p15 // 5534 /// ENST00000234310 // PPP3R1 // protein phosphatase 3, regulatory subunit B, alpha // 2p15 // 5534 /// ENST00000409377 // PPP3R1 // protein phosphatase 3, regulatory subunit B, alpha // 2p15 // 5534 /// ENST00000409752 // PPP3R1 // protein phosphatase 3, regulatory subunit B, alpha // 2p15 // 5534 /// BC027…	NM_000945 // RefSeq // Homo sapiens protein phosphatase 3, regulatory subunit B, alpha (PPP3R1), mRNA. // chr2 // 100 // 100 // 0 // --- // 0 /// ENST00000234310 // ENSEMBL // protein phosphatase 3, regulatory subunit B, alpha [gene_biotype:protein_coding transcript_biotype:protein_coding] // chr2 // 100 // 100 // 0 // --- // 0 /// ENST00000409377 // ENSEMBL // protein phosphatase 3, regulatory s…	NM_000945 // P63098 /// ENST00000234310 // P63098 /// ENST00000409377 // F6U1T9 /// ENST00000409377 // P63098 /// ENST00000409752 // D3YTA9 /// ENST00000409752 // P63098 /// BC027913 // P63098 /// OTTHUMT00000326765 // P63098 /// OTTHUMT00000326786 // P63098 /// OTTHUMT00000326787 // P63098 /// uc002sei.1 // P63098	NM_000945 // Hs.280604 // blood| bone| brain| embryonic tissue| eye| intestine| kidney| liver| lung| lymph node| mammary gland| mouth| muscle| nerve| ovary| pancreas| placenta| prostate| skin| spleen| stomach| testis| uterus| vascular| breast (mammary gland) tumor| colorectal tumor| gastrointestinal tumor| germ cell tumor| glioma| leukemia| lymphoma| non-neoplasia| normal| ovarian tumor| pancreat…	NM_000945 // GO:0002223 // stimulatory C-type lectin receptor signaling pathway // traceable author statement /// NM_000945 // GO:0006470 // protein dephosphorylation // non-traceable author statement /// NM_000945 // GO:0006915 // apoptotic process // traceable author statement /// NM_000945 // GO:0012501 // programmed cell death // traceable author statement /// NM_000945 // GO:0033173 // calci…	NM_000945 // GO:0005654 // nucleoplasm // traceable author statement /// NM_000945 // GO:0005829 // cytosol // traceable author statement /// NM_000945 // GO:0005955 // calcineurin complex // inferred from direct assay /// NM_000945 // GO:0005955 // calcineurin complex // non-traceable author statement /// NM_000945 // GO:0042383 // sarcolemma // inferred from electronic annotation /// NM_000945 …	NM_000945 // GO:0004723 // calcium-dependent protein serine/threonine phosphatase activity // non-traceable author statement /// NM_000945 // GO:0005509 // calcium ion binding // non-traceable author statement /// NM_000945 // GO:0005515 // protein binding // inferred from physical interaction /// NM_000945 // GO:0005516 // calmodulin binding // non-traceable author statement /// NM_000945 // GO:…	---	ENST00000234310 // Pfam // IPR011992 // EF-hand domain pair /// ENST00000234310 // Pfam // IPR011992 // EF-hand domain pair /// ENST00000409377 // Pfam // IPR011992 // EF-hand domain pair /// ENST00000409377 // Pfam // IPR011992 // EF-hand domain pair /// ENST00000409752 // Pfam // IPR011992 // EF-hand domain pair /// ENST00000409752 // Pfam // IPR011992 // EF-hand domain pair /// OTTHUMT00000326…	main	Coding	---
TC01004503.hg.1	PRKACB	protein kinase, cAMP-dependent, catalytic, beta	4.73	4.29	2.96	-1.35	2.51	3.39	0.00051	3e-05	1e-05	0.00554	0.00403	0.44922	0.01068	0.00551	1	TC01004503.hg.1	TC01004503.hg.1	chr1	+	84630580	84644903	30	AY927367 // PRKACB // protein kinase, cAMP-dependent, catalytic, beta // 1p31.1 // 5567 /// AY927368 // PRKACB // protein kinase, cAMP-dependent, catalytic, beta // 1p31.1 // 5567	AY927367 // NONCODE // accn=AY927367 class=mRNAlike lncRNA name=NULL ref=H-invitational v7.5 transcriptId=HIT000332576 cpcScore=-0.8884420 cnci=-0.1866597 // chr1 // 100 // 100 // 0 // --- // 0 /// AY927368 // NONCODE // accn=AY927368 class=mRNAlike lncRNA name=NULL ref=H-invitational v7.5 transcriptId=HIT000332577 cpcScore=-0.7819340 cnci=-0.2951554 // chr1 // 100 // 100 // 0 // --- // 0	AY927367 // P22694 /// AY927367 // B2RB89 /// AY927367 // B7ZA00 /// AY927367 // B4E2L0 /// AY927368 // P22694 /// AY927368 // B2RB89 /// AY927368 // B7ZA00 /// AY927368 // B4E2L0	AY927367 // Hs.487325 // bladder| blood| bone marrow| brain| cervix| connective tissue| ear| embryonic tissue| esophagus| eye| heart| intestine| kidney| larynx| liver| lung| lymph node| mammary gland| mouth| muscle| nerve| pancreas| parathyroid| pharynx| pituitary gland| placenta| prostate| salivary gland| skin| spleen| stomach| testis| thymus| thyroid| trachea| uterus| vascular| bladder carcinom…	AY927367 // GO:0001843 // neural tube closure // inferred from electronic annotation /// AY927367 // GO:0002223 // stimulatory C-type lectin receptor signaling pathway // traceable author statement /// AY927367 // GO:0003091 // renal water homeostasis // traceable author statement /// AY927367 // GO:0005975 // carbohydrate metabolic process // traceable author statement /// AY927367 // GO:0006006…	AY927367 // GO:0005654 // nucleoplasm // traceable author statement /// AY927367 // GO:0005813 // centrosome // inferred from direct assay /// AY927367 // GO:0005829 // cytosol // traceable author statement /// AY927367 // GO:0005886 // plasma membrane // inferred from electronic annotation /// AY927367 // GO:0005952 // cAMP-dependent protein kinase complex // traceable author statement /// AY927…	AY927367 // GO:0000287 // magnesium ion binding // inferred from direct assay /// AY927367 // GO:0004691 // cAMP-dependent protein kinase activity // inferred from direct assay /// AY927367 // GO:0005515 // protein binding // inferred from physical interaction /// AY927367 // GO:0005524 // ATP binding // inferred from direct assay /// AY927367 // GO:0031625 // ubiquitin protein ligase binding // …	AY927367 // GenMAPP // G_Protein_Signaling /// AY927367 // GenMAPP // Calcium_regulation_in_cardiac_cells /// AY927367 // GenMAPP // Smooth_muscle_contraction /// AY927368 // GenMAPP // G_Protein_Signaling /// AY927368 // GenMAPP // Calcium_regulation_in_cardiac_cells /// AY927368 // GenMAPP // Smooth_muscle_contraction	---	main	NonCoding	---
TC01000979.hg.1	RAP1A	RAP1A, member of RAS oncogene family	4.57	4.25	3.53	-1.25	1.65	2.06	0.00012	7e-05	1e-05	0.0023	0.00392	0.00029	0.00443	0.00536	0.00064	TC01000979.hg.1	TC01000979.hg.1	chr1	+	112084840	112259313	190	NM_001010935 // RAP1A // RAP1A, member of RAS oncogene family // 1p13.3 // 5906 /// NM_002884 // RAP1A // RAP1A, member of RAS oncogene family // 1p13.3 // 5906 /// ENST00000356415 // RAP1A // RAP1A, member of RAS oncogene family // 1p13.3 // 5906 /// ENST00000369709 // RAP1A // RAP1A, member of RAS oncogene family // 1p13.3 // 5906 /// ENST00000494982 // RAP1A // RAP1A, member of RAS oncogene fa…	NM_001010935 // RefSeq // Homo sapiens RAP1A, member of RAS oncogene family (RAP1A), transcript variant 1, mRNA. // chr1 // 100 // 100 // 0 // --- // 0 /// NM_002884 // RefSeq // Homo sapiens RAP1A, member of RAS oncogene family (RAP1A), transcript variant 2, mRNA. // chr1 // 100 // 100 // 0 // --- // 0 /// ENST00000356415 // ENSEMBL // RAP1A, member of RAS oncogene family [gene_biotype:protein_c…	NM_001010935 // P62834 /// NM_001010935 // A8KAH9 /// NM_001010935 // Q5U0C3 /// NM_002884 // P62834 /// NM_002884 // A8KAH9 /// NM_002884 // Q5U0C3 /// ENST00000356415 // P62834 /// ENST00000356415 // A8KAH9 /// ENST00000356415 // Q5U0C3 /// ENST00000369709 // P62834 /// ENST00000369709 // A8KAH9 /// ENST00000369709 // Q5U0C3 /// ENST00000494982 // P62834 /// ENST00000494982 // A8KAH9 /// ENST00…	NM_001010935 // Hs.190334 // adipose tissue| adrenal gland| ascites| blood| bone| bone marrow| brain| cervix| connective tissue| ear| embryonic tissue| eye| heart| intestine| kidney| liver| lung| lymph| lymph node| mammary gland| muscle| nerve| ovary| pancreas| parathyroid| pharynx| pituitary gland| placenta| prostate| salivary gland| skin| spleen| stomach| testis| thyroid| trachea| umbilical cor…	NM_001010935 // GO:0000186 // activation of MAPKK activity // traceable author statement /// NM_001010935 // GO:0006112 // energy reserve metabolic process // traceable author statement /// NM_001010935 // GO:0007165 // signal transduction // traceable author statement /// NM_001010935 // GO:0007596 // blood coagulation // traceable author statement /// NM_001010935 // GO:0010976 // positive regu…	NM_001010935 // GO:0005737 // cytoplasm // inferred from direct assay /// NM_001010935 // GO:0005769 // early endosome // inferred from sequence or structural similarity /// NM_001010935 // GO:0005770 // late endosome // inferred from sequence or structural similarity /// NM_001010935 // GO:0005829 // cytosol // traceable author statement /// NM_001010935 // GO:0005886 // plasma membrane // trace…	NM_001010935 // GO:0003924 // GTPase activity // inferred from electronic annotation /// NM_001010935 // GO:0005515 // protein binding // inferred from physical interaction /// NM_001010935 // GO:0005525 // GTP binding // inferred from electronic annotation /// NM_001010935 // GO:0008565 // protein transporter activity // inferred from direct assay /// NM_001010935 // GO:0017016 // Ras GTPase bin…	---	ENST00000356415 // Pfam // IPR001806 // Small GTPase superfamily /// ENST00000369709 // Pfam // IPR001806 // Small GTPase superfamily /// OTTHUMT00000033071 // Pfam // IPR000795 // Transcription factor, GTP-binding domain /// OTTHUMT00000033071 // Pfam // IPR001806 // Small GTPase superfamily /// OTTHUMT00000033071 // Pfam // IPR006689 // Small GTPase superfamily, ARF/SAR type /// OTTHUMT00000033…	main	Coding	2 retired transcript(s) from ENSEMBL
TC12000601.hg.1	RAP1B	RAP1B, member of RAS oncogene family	4.8	4.31	3.27	-1.41	2.06	2.89	2e-05	3e-05	1e-05	0.0016	0.00399	0.44922	0.00308	0.00546	1	TC12000601.hg.1	TC12000601.hg.1	chr12	+	69004619	69054385	228	NM_001010942 // RAP1B // RAP1B, member of RAS oncogene family // 12q14 // 5908 /// NM_001251917 // RAP1B // RAP1B, member of RAS oncogene family // 12q14 // 5908 /// NM_001251918 // RAP1B // RAP1B, member of RAS oncogene family // 12q14 // 5908 /// NM_001251921 // RAP1B // RAP1B, member of RAS oncogene family // 12q14 // 5908 /// NM_001251922 // RAP1B // RAP1B, member of RAS oncogene family // 12…	NM_001010942 // RefSeq // Homo sapiens RAP1B, member of RAS oncogene family (RAP1B), transcript variant 2, mRNA. // chr12 // 100 // 100 // 0 // --- // 0 /// NM_001251917 // RefSeq // Homo sapiens RAP1B, member of RAS oncogene family (RAP1B), transcript variant 3, mRNA. // chr12 // 100 // 100 // 0 // --- // 0 /// NM_001251918 // RefSeq // Homo sapiens RAP1B, member of RAS oncogene family (RAP1B), …	NM_001010942 // P61224 /// NM_001010942 // B7ZB78 /// NM_001010942 // Q9BXV4 /// NM_001010942 // B7ZAY2 /// NM_001010942 // A0A024RB87 /// NM_001251917 // P61224 /// NM_001251917 // B7ZB78 /// NM_001251917 // Q9BXV4 /// NM_001251917 // B7ZAY2 /// NM_001251918 // P61224 /// NM_001251918 // B7ZB78 /// NM_001251918 // Q9BXV4 /// NM_001251918 // B7ZAY2 /// NM_001251921 // P61224 /// NM_001251921 // B…	NM_001010942 // Hs.369920 // adipose tissue| adrenal gland| ascites| bladder| blood| bone| bone marrow| brain| cervix| connective tissue| ear| embryonic tissue| esophagus| eye| heart| intestine| kidney| larynx| liver| lung| lymph| lymph node| mammary gland| mouth| muscle| nerve| ovary| pancreas| parathyroid| pituitary gland| placenta| prostate| salivary gland| skin| spleen| stomach| testis| thymu…	NM_001010942 // GO:0007596 // blood coagulation // traceable author statement /// NM_001010942 // GO:0008283 // cell proliferation // inferred from electronic annotation /// NM_001010942 // GO:0030033 // microvillus assembly // inferred from mutant phenotype /// NM_001010942 // GO:0030168 // platelet activation // traceable author statement /// NM_001010942 // GO:0032486 // Rap protein signal tra…	NM_001010942 // GO:0005622 // intracellular // inferred from direct assay /// NM_001010942 // GO:0005811 // lipid particle // inferred from direct assay /// NM_001010942 // GO:0005829 // cytosol // inferred from direct assay /// NM_001010942 // GO:0005886 // plasma membrane // traceable author statement /// NM_001010942 // GO:0005911 // cell-cell junction // inferred from direct assay /// NM_0010…	NM_001010942 // GO:0003924 // GTPase activity // inferred from direct assay /// NM_001010942 // GO:0005515 // protein binding // inferred from physical interaction /// NM_001010942 // GO:0005525 // GTP binding // inferred from direct assay /// NM_001010942 // GO:0019003 // GDP binding // inferred from direct assay /// NM_001010942 // GO:0032403 // protein complex binding // inferred from direct a…	NM_001010942 // GenMAPP // Integrin-mediated_cell_adhesion_KEGG /// NM_001251917 // GenMAPP // Integrin-mediated_cell_adhesion_KEGG /// NM_001251918 // GenMAPP // Integrin-mediated_cell_adhesion_KEGG /// NM_001251921 // GenMAPP // Integrin-mediated_cell_adhesion_KEGG /// NM_001251922 // GenMAPP // Integrin-mediated_cell_adhesion_KEGG /// NM_015646 // GenMAPP // Integrin-mediated_cell_adhesion_KEG…	ENST00000250559 // Pfam // IPR001806 // Small GTPase superfamily /// ENST00000341355 // Pfam // IPR001806 // Small GTPase superfamily /// ENST00000378985 // Pfam // IPR001806 // Small GTPase superfamily /// ENST00000393436 // Pfam // IPR001806 // Small GTPase superfamily /// ENST00000450214 // Pfam // IPR001806 // Small GTPase superfamily /// ENST00000537460 // Pfam // IPR001806 // Small GTPase s…	main	Coding	1 retired transcript(s) from ENSEMBL
TC04000809.hg.1	RAPGEF2	Rap guanine nucleotide exchange factor 2	4.07	3.82	3.42	-1.19	1.32	1.57	6e-05	0.00382	2e-05	0.00167	0.03723	0.00019	0.00321	0.0509	0.00041	TC04000809.hg.1	TC04000809.hg.1	chr4	+	160025330	160281321	480	NM_014247 // RAPGEF2 // Rap guanine nucleotide exchange factor 2 // 4q32.1 // 9693 /// ENST00000264431 // RAPGEF2 // Rap guanine nucleotide exchange factor 2 // 4q32.1 // 9693 /// ENST00000504604 // RAPGEF2 // Rap guanine nucleotide exchange factor 2 // 4q32.1 // 9693 /// BC117321 // RAPGEF2 // Rap guanine nucleotide exchange factor 2 // 4q32.1 // 9693 /// OTTHUMT00000364980 // RAPGEF2 // Rap gua…	NM_014247 // RefSeq // Homo sapiens Rap guanine nucleotide exchange factor (GEF) 2 (RAPGEF2), mRNA. // chr4 // 100 // 100 // 0 // --- // 0 /// ENST00000264431 // ENSEMBL // Rap guanine nucleotide exchange factor (GEF) 2 [gene_biotype:protein_coding transcript_biotype:protein_coding] // chr4 // 100 // 100 // 0 // --- // 0 /// ENST00000504604 // ENSEMBL // Rap guanine nucleotide exchange factor (GE…	NM_014247 // Q9Y4G8 /// NM_014247 // Q17RH5 /// NM_014247 // B4DG82 /// ENST00000264431 // Q9Y4G8 /// ENST00000264431 // Q17RH5 /// ENST00000264431 // B4DG82 /// ENST00000504604 // Q9Y4G8 /// ENST00000504604 // Q17RH5 /// ENST00000504604 // B4DG82 /// BC117321 // Q17RH5 /// BC117321 // Q9Y4G8 /// BC117321 // B4DG82 /// OTTHUMT00000364980 // Q9Y4G8 /// OTTHUMT00000364980 // Q17RH5 /// OTTHUMT00000…	NM_014247 // Hs.744884 // adrenal gland| ascites| bladder| blood| bone| bone marrow| brain| connective tissue| embryonic tissue| eye| heart| intestine| kidney| liver| lung| lymph node| mammary gland| mouth| muscle| pancreas| parathyroid| pituitary gland| placenta| salivary gland| skin| spleen| stomach| testis| thymus| thyroid| trachea| umbilical cord| uterus| vascular| breast (mammary gland) tumo…	NM_014247 // GO:0000165 // MAPK cascade // non-traceable author statement /// NM_014247 // GO:0000165 // MAPK cascade // traceable author statement /// NM_014247 // GO:0000186 // activation of MAPKK activity // traceable author statement /// NM_014247 // GO:0001568 // blood vessel development // inferred from sequence or structural similarity /// NM_014247 // GO:0001764 // neuron migration // inf…	NM_014247 // GO:0005737 // cytoplasm // inferred from direct assay /// NM_014247 // GO:0005770 // late endosome // inferred from direct assay /// NM_014247 // GO:0005829 // cytosol // inferred from direct assay /// NM_014247 // GO:0005829 // cytosol // traceable author statement /// NM_014247 // GO:0005886 // plasma membrane // inferred from sequence or structural similarity /// NM_014247 // GO:0…	NM_014247 // GO:0004871 // signal transducer activity // traceable author statement /// NM_014247 // GO:0005088 // Ras guanyl-nucleotide exchange factor activity // inferred from direct assay /// NM_014247 // GO:0005096 // GTPase activator activity // inferred from direct assay /// NM_014247 // GO:0005509 // calcium ion binding // non-traceable author statement /// NM_014247 // GO:0005515 // prot…	---	ENST00000264431 // Pfam // IPR000159 // Ras-associating (RA) domain /// ENST00000264431 // Pfam // IPR000595 // Cyclic nucleotide-binding domain /// ENST00000264431 // Pfam // IPR000651 // Ras-like guanine nucleotide exchange factor, N-terminal /// ENST00000264431 // Pfam // IPR001478 // PDZ domain /// ENST00000264431 // Pfam // IPR001895 // Ras guanine-nucleotide exchange factors catalytic domai…	main	Coding	---
TC05000431.hg.1	RASA1	RAS p21 protein activator (GTPase activating protein) 1	4.27	4	3.47	-1.2	1.45	1.73	0.00028	0.00165	1e-05	0.00386	0.02116	0.00029	0.00744	0.02892	0.00064	TC05000431.hg.1	TC05000431.hg.1	chr5	+	86563705	86688145	347	NM_002890 // RASA1 // RAS p21 protein activator (GTPase activating protein) 1 // 5q13.3 // 5921 /// NM_022650 // RASA1 // RAS p21 protein activator (GTPase activating protein) 1 // 5q13.3 // 5921 /// ENST00000274376 // RASA1 // RAS p21 protein activator (GTPase activating protein) 1 // 5q13.3 // 5921 /// ENST00000456692 // RASA1 // RAS p21 protein activator (GTPase activating protein) 1 // 5q13.3…	NM_002890 // RefSeq // Homo sapiens RAS p21 protein activator (GTPase activating protein) 1 (RASA1), transcript variant 1, mRNA. // chr5 // 100 // 100 // 0 // --- // 0 /// NM_022650 // RefSeq // Homo sapiens RAS p21 protein activator (GTPase activating protein) 1 (RASA1), transcript variant 2, mRNA. // chr5 // 100 // 100 // 0 // --- // 0 /// ENST00000274376 // ENSEMBL // RAS p21 protein activator…	NM_002890 // P20936 /// NM_002890 // A3KMH3 /// NM_002890 // B4DTL8 /// NM_002890 // B4DTX4 /// NM_002890 // Q7Z4M2 /// NM_002890 // Q59GK3 /// NM_002890 // Q05CU5 /// NM_022650 // P20936 /// NM_022650 // A3KMH3 /// NM_022650 // B4DTL8 /// NM_022650 // B4DTX4 /// NM_022650 // Q7Z4M2 /// NM_022650 // Q59GK3 /// NM_022650 // Q05CU5 /// ENST00000274376 // P20936 /// ENST00000274376 // A3KMH3 /// ENS…	NM_002890 // Hs.664080 // adipose tissue| adrenal gland| ascites| bladder| blood| bone| bone marrow| brain| cervix| connective tissue| ear| embryonic tissue| esophagus| eye| heart| intestine| kidney| liver| lung| lymph| lymph node| mammary gland| mouth| muscle| nerve| ovary| pancreas| parathyroid| pituitary gland| placenta| prostate| skin| spleen| stomach| testis| thymus| thyroid| trachea| uterus…	NM_002890 // GO:0000165 // MAPK cascade // traceable author statement /// NM_002890 // GO:0000186 // activation of MAPKK activity // traceable author statement /// NM_002890 // GO:0000281 // mitotic cytokinesis // inferred from sequence or structural similarity /// NM_002890 // GO:0001570 // vasculogenesis // inferred from sequence or structural similarity /// NM_002890 // GO:0001953 // negative …	NM_002890 // GO:0001726 // ruffle // inferred from electronic annotation /// NM_002890 // GO:0005737 // cytoplasm // not recorded /// NM_002890 // GO:0005737 // cytoplasm // non-traceable author statement /// NM_002890 // GO:0005829 // cytosol // traceable author statement /// NM_002890 // GO:0031235 // intrinsic component of the cytoplasmic side of the plasma membrane // not recorded /// NM_0028…	NM_002890 // GO:0001948 // glycoprotein binding // inferred from physical interaction /// NM_002890 // GO:0005096 // GTPase activator activity // not recorded /// NM_002890 // GO:0005102 // receptor binding // inferred from physical interaction /// NM_002890 // GO:0005515 // protein binding // inferred from physical interaction /// NM_002890 // GO:0019870 // potassium channel inhibitor activity /…	---	ENST00000274376 // Pfam // IPR000008 // C2 domain /// ENST00000274376 // Pfam // IPR000980 // SH2 domain /// ENST00000274376 // Pfam // IPR000980 // SH2 domain /// ENST00000274376 // Pfam // IPR001452 // SH3 domain /// ENST00000274376 // Pfam // IPR001849 // Pleckstrin homology domain /// ENST00000274376 // Pfam // IPR001936 // Ras GTPase-activating protein /// ENST00000456692 // Pfam // IPR00000…	main	Coding	1 retired transcript(s) from ENSEMBL
TC03002567.hg.1	RASA2	RAS p21 protein activator 2	3.64	3.26	2.53	-1.3	1.66	2.16	9e-05	0.00075	1e-05	0.00208	0.01293	0.00027	0.004	0.01767	0.0006	TC03002567.hg.1	TC03002567.hg.1	chr3	+	141331749	141334184	30	AK025305 // RASA2 // RAS p21 protein activator 2 // 3q22-q23 // 5922	AK025305 // NONCODE // accn=AK025305 class=mRNAlike lncRNA name=Human lncRNA ref=JounralRNA transcriptId=2066 cpcScore=-1.2841400 cnci=-0.4174984 // chr3 // 100 // 100 // 0 // --- // 0	AK025305 // Q15283 /// AK025305 // Q59GE8 /// AK025305 // B4DVC0	AK025305 // Hs.655941 // adrenal gland| blood| brain| connective tissue| embryonic tissue| eye| intestine| liver| lung| lymph node| mammary gland| muscle| ovary| pancreas| pituitary gland| prostate| skin| spleen| testis| thymus| thyroid| uterus| vascular| breast (mammary gland) tumor| chondrosarcoma| colorectal tumor| gastrointestinal tumor| germ cell tumor| head and neck tumor| liver tumor| non-…	AK025305 // GO:0000165 // MAPK cascade // traceable author statement /// AK025305 // GO:0000186 // activation of MAPKK activity // traceable author statement /// AK025305 // GO:0007165 // signal transduction // traceable author statement /// AK025305 // GO:0007173 // epidermal growth factor receptor signaling pathway // traceable author statement /// AK025305 // GO:0007264 // small GTPase mediate…	AK025305 // GO:0005737 // cytoplasm // not recorded /// AK025305 // GO:0005829 // cytosol // traceable author statement /// AK025305 // GO:0031235 // intrinsic component of the cytoplasmic side of the plasma membrane // not recorded /// AK025305 // GO:0048471 // perinuclear region of cytoplasm // inferred from electronic annotation /// AK025305 // GO:0005737 // cytoplasm // --- /// AK025305 // GO…	AK025305 // GO:0005096 // GTPase activator activity // inferred from electronic annotation /// AK025305 // GO:0046872 // metal ion binding // inferred from electronic annotation /// AK025305 // GO:0005096 // GTPase activator activity // traceable author statement	---	---	main	NonCoding	---
TC0X000911.hg.1	RPS6KA3	ribosomal protein S6 kinase, 90kDa, polypeptide 3	3.81	3.69	3.05	-1.08	1.56	1.69	0.10268	0.00017	2e-05	0.14091	0.00564	0.00018	0.27136	0.00771	0.00039	TC0X000911.hg.1	TC0X000911.hg.1	chrX	-	20168029	20285523	380	NM_004586 // RPS6KA3 // ribosomal protein S6 kinase, 90kDa, polypeptide 3 // Xp22.2-p22.1 // 6197 /// ENST00000379565 // RPS6KA3 // ribosomal protein S6 kinase, 90kDa, polypeptide 3 // Xp22.2-p22.1 // 6197 /// ENST00000479809 // RPS6KA3 // ribosomal protein S6 kinase, 90kDa, polypeptide 3 // Xp22.2-p22.1 // 6197 /// AK294373 // RPS6KA3 // ribosomal protein S6 kinase, 90kDa, polypeptide 3 // Xp22.…	NM_004586 // RefSeq // Homo sapiens ribosomal protein S6 kinase, 90kDa, polypeptide 3 (RPS6KA3), mRNA. // chrX // 100 // 100 // 0 // --- // 0 /// ENST00000379565 // ENSEMBL // ribosomal protein S6 kinase, 90kDa, polypeptide 3 [gene_biotype:protein_coding transcript_biotype:protein_coding] // chrX // 100 // 100 // 0 // --- // 0 /// ENST00000479809 // ENSEMBL // ribosomal protein S6 kinase, 90kDa, …	NM_004586 // P51812 /// NM_004586 // B4DKZ2 /// NM_004586 // B7ZB17 /// NM_004586 // B4DG22 /// ENST00000379565 // P51812 /// ENST00000379565 // B4DKZ2 /// ENST00000379565 // B7ZB17 /// ENST00000379565 // B4DG22 /// ENST00000479809 // P51812 /// ENST00000479809 // B4DKZ2 /// ENST00000479809 // B7ZB17 /// ENST00000479809 // B4DG22 /// AK294373 // B4DG22 /// AK294373 // P51812 /// AK294373 // B4DKZ…	NM_004586 // Hs.445387 // adrenal gland| ascites| bladder| blood| bone| bone marrow| brain| cervix| connective tissue| ear| embryonic tissue| esophagus| eye| heart| intestine| kidney| liver| lung| lymph node| mammary gland| mouth| muscle| ovary| pancreas| parathyroid| pharynx| placenta| prostate| skin| spleen| stomach| testis| thymus| thyroid| trachea| uterus| vascular| bladder carcinoma| breast …	NM_004586 // GO:0001501 // skeletal system development // traceable author statement /// NM_004586 // GO:0002224 // toll-like receptor signaling pathway // inferred from sequence or structural similarity /// NM_004586 // GO:0002224 // toll-like receptor signaling pathway // traceable author statement /// NM_004586 // GO:0002755 // MyD88-dependent toll-like receptor signaling pathway // traceable …	NM_004586 // GO:0005654 // nucleoplasm // traceable author statement /// NM_004586 // GO:0005737 // cytoplasm // not recorded /// NM_004586 // GO:0005829 // cytosol // traceable author statement /// NM_004586 // GO:0005634 // nucleus // inferred from electronic annotation /// NM_004586 // GO:0005737 // cytoplasm // --- /// NM_004586 // GO:0005737 // cytoplasm // inferred from electronic annotatio…	NM_004586 // GO:0000287 // magnesium ion binding // inferred from electronic annotation /// NM_004586 // GO:0004672 // protein kinase activity // traceable author statement /// NM_004586 // GO:0004674 // protein serine/threonine kinase activity // traceable author statement /// NM_004586 // GO:0004711 // ribosomal protein S6 kinase activity // not recorded /// NM_004586 // GO:0005515 // protein b…	NM_004586 // GenMAPP // Ribosomal_Proteins /// ENST00000379565 // GenMAPP // Ribosomal_Proteins /// ENST00000479809 // GenMAPP // Ribosomal_Proteins /// AK294373 // GenMAPP // Ribosomal_Proteins /// AK296775 // GenMAPP // Ribosomal_Proteins /// AK316482 // GenMAPP // Ribosomal_Proteins /// BC096301 // GenMAPP // Ribosomal_Proteins /// OTTHUMT00000056011 // GenMAPP // Ribosomal_Proteins /// OTTHUM…	ENST00000379565 // Pfam // IPR000719 // Protein kinase domain /// ENST00000379565 // Pfam // IPR000719 // Protein kinase domain /// ENST00000379565 // Pfam // IPR017892 // Protein kinase, C-terminal /// OTTHUMT00000056011 // Pfam // IPR000719 // Protein kinase domain /// OTTHUMT00000056011 // Pfam // IPR000719 // Protein kinase domain /// OTTHUMT00000056011 // Pfam // IPR001245 // Serine-threonin…	main	Coding	3 retired transcript(s) from ENSEMBL
TC02001761.hg.1	SOS1	SOS Ras	4.38	3.92	3.23	-1.37	1.61	2.21	1e-05	0.00019	1e-05	0.00606	0.00601	0.44922	0.01166	0.00822	1	TC02001761.hg.1	TC02001761.hg.1	chr2	-	39208537	39351486	404	NM_005633 // SOS1 // SOS Ras/Rac guanine nucleotide exchange factor 1 // 2p21 // 6654 /// ENST00000395038 // SOS1 // SOS Ras/Rac guanine nucleotide exchange factor 1 // 2p21 // 6654 /// ENST00000402219 // SOS1 // SOS Ras/Rac guanine nucleotide exchange factor 1 // 2p21 // 6654 /// ENST00000426016 // SOS1 // SOS Ras/Rac guanine nucleotide exchange factor 1 // 2p21 // 6654 /// ENST00000472480 // SO…	NM_005633 // RefSeq // Homo sapiens son of sevenless homolog 1 (Drosophila) (SOS1), mRNA. // chr2 // 100 // 100 // 0 // --- // 0 /// ENST00000395038 // ENSEMBL // son of sevenless homolog 1 (Drosophila) [gene_biotype:protein_coding transcript_biotype:protein_coding] // chr2 // 100 // 100 // 0 // --- // 0 /// ENST00000402219 // ENSEMBL // son of sevenless homolog 1 (Drosophila) [gene_biotype:prote…	NM_005633 // Q07889 /// NM_005633 // Q59GG9 /// ENST00000395038 // G5E9C8 /// ENST00000395038 // Q07889 /// ENST00000395038 // Q59GG9 /// ENST00000402219 // Q07889 /// ENST00000402219 // Q59GG9 /// ENST00000426016 // Q07889 /// ENST00000426016 // Q59GG9 /// ENST00000472480 // Q07889 /// ENST00000472480 // Q59GG9 /// AB209140 // Q59GG9 /// AB209140 // Q07889 /// AK301960 // Q07889 /// AK301960 // …	NM_005633 // Hs.709893 // adipose tissue| adrenal gland| blood| bone| bone marrow| brain| cervix| connective tissue| embryonic tissue| eye| heart| intestine| kidney| liver| lung| lymph node| mammary gland| mouth| muscle| nerve| ovary| pancreas| parathyroid| placenta| prostate| skin| spleen| stomach| testis| thymus| thyroid| tonsil| trachea| uterus| vascular| bladder carcinoma| breast (mammary gla…	NM_005633 // GO:0000165 // MAPK cascade // traceable author statement /// NM_005633 // GO:0000186 // activation of MAPKK activity // traceable author statement /// NM_005633 // GO:0001782 // B cell homeostasis // inferred from electronic annotation /// NM_005633 // GO:0007165 // signal transduction // non-traceable author statement /// NM_005633 // GO:0007173 // epidermal growth factor receptor s…	NM_005633 // GO:0005829 // cytosol // traceable author statement /// NM_005633 // GO:0005886 // plasma membrane // traceable author statement /// NM_005633 // GO:0014069 // postsynaptic density // inferred from electronic annotation /// NM_005633 // GO:0043025 // neuronal cell body // inferred from electronic annotation /// NM_005633 // GO:0005886 // plasma membrane // inferred from electronic an…	NM_005633 // GO:0003677 // DNA binding // inferred from electronic annotation /// NM_005633 // GO:0005088 // Ras guanyl-nucleotide exchange factor activity // not recorded /// NM_005633 // GO:0005088 // Ras guanyl-nucleotide exchange factor activity // traceable author statement /// NM_005633 // GO:0005089 // Rho guanyl-nucleotide exchange factor activity // inferred from electronic annotation //…	NM_005633 // GenMAPP // Integrin-mediated_cell_adhesion_KEGG /// ENST00000395038 // GenMAPP // Integrin-mediated_cell_adhesion_KEGG /// ENST00000402219 // GenMAPP // Integrin-mediated_cell_adhesion_KEGG /// ENST00000426016 // GenMAPP // Integrin-mediated_cell_adhesion_KEGG /// ENST00000472480 // GenMAPP // Integrin-mediated_cell_adhesion_KEGG /// AB209140 // GenMAPP // Integrin-mediated_cell_adhe…	ENST00000395038 // Pfam // IPR000219 // Dbl homology (DH) domain /// ENST00000395038 // Pfam // IPR000651 // Ras-like guanine nucleotide exchange factor, N-terminal /// ENST00000395038 // Pfam // IPR001849 // Pleckstrin homology domain /// ENST00000395038 // Pfam // IPR001895 // Ras guanine-nucleotide exchange factors catalytic domain /// ENST00000395038 // Pfam // IPR007125 // Histone H2A/H2B/H3…	main	Coding	3 retired transcript(s) from ENSEMBL
TC14001116.hg.1	SOS2	SOS Ras	3.96	3.67	3.15	-1.22	1.43	1.75	9e-05	0.0013	1e-05	0.00204	0.01833	0.00026	0.00392	0.02506	0.00058	TC14001116.hg.1	TC14001116.hg.1	chr14	-	50583846	50698276	274	NM_006939 // SOS2 // SOS Ras/Rho guanine nucleotide exchange factor 2 // 14q21 // 6655 /// ENST00000216373 // SOS2 // SOS Ras/Rho guanine nucleotide exchange factor 2 // 14q21 // 6655 /// ENST00000543680 // SOS2 // SOS Ras/Rho guanine nucleotide exchange factor 2 // 14q21 // 6655 /// ENST00000555794 // SOS2 // SOS Ras/Rho guanine nucleotide exchange factor 2 // 14q21 // 6655 /// AK302825 // SOS2 …	NM_006939 // RefSeq // Homo sapiens son of sevenless homolog 2 (Drosophila) (SOS2), mRNA. // chr14 // 100 // 100 // 0 // --- // 0 /// ENST00000216373 // ENSEMBL // son of sevenless homolog 2 (Drosophila) [gene_biotype:protein_coding transcript_biotype:protein_coding] // chr14 // 100 // 100 // 0 // --- // 0 /// ENST00000543680 // ENSEMBL // son of sevenless homolog 2 (Drosophila) [gene_biotype:pro…	NM_006939 // Q07890 /// NM_006939 // B4DJ05 /// NM_006939 // B7ZKT5 /// NM_006939 // B4DZB0 /// NM_006939 // Q59G32 /// ENST00000216373 // Q07890 /// ENST00000216373 // B4DJ05 /// ENST00000216373 // B7ZKT5 /// ENST00000216373 // B4DZB0 /// ENST00000216373 // Q59G32 /// ENST00000543680 // Q07890 /// ENST00000543680 // B4DJ05 /// ENST00000543680 // B7ZKT5 /// ENST00000543680 // B4DZB0 /// ENST00000…	NM_006939 // Hs.291533 // adrenal gland| bladder| blood| bone| bone marrow| brain| cervix| connective tissue| ear| embryonic tissue| eye| heart| intestine| kidney| larynx| liver| lung| lymph node| mammary gland| mouth| muscle| nerve| ovary| pancreas| parathyroid| placenta| prostate| salivary gland| skin| stomach| testis| thymus| thyroid| uterus| bladder carcinoma| cervical tumor| chondrosarcoma| …	NM_006939 // GO:0001782 // B cell homeostasis // inferred from electronic annotation /// NM_006939 // GO:0007264 // small GTPase mediated signal transduction // traceable author statement /// NM_006939 // GO:0007411 // axon guidance // traceable author statement /// NM_006939 // GO:0033081 // regulation of T cell differentiation in thymus // inferred from electronic annotation /// NM_006939 // GO…	NM_006939 // GO:0005829 // cytosol // traceable author statement /// NM_006939 // GO:0005622 // intracellular // inferred from electronic annotation /// ENST00000216373 // GO:0005829 // cytosol // traceable author statement /// ENST00000216373 // GO:0005622 // intracellular // inferred from electronic annotation /// ENST00000543680 // GO:0005829 // cytosol // traceable author statement /// ENST00…	NM_006939 // GO:0003677 // DNA binding // inferred from electronic annotation /// NM_006939 // GO:0005089 // Rho guanyl-nucleotide exchange factor activity // inferred from electronic annotation /// NM_006939 // GO:0005515 // protein binding // inferred from physical interaction /// NM_006939 // GO:0046982 // protein heterodimerization activity // inferred from electronic annotation /// NM_006939…	---	ENST00000216373 // Pfam // IPR000219 // Dbl homology (DH) domain /// ENST00000216373 // Pfam // IPR000651 // Ras-like guanine nucleotide exchange factor, N-terminal /// ENST00000216373 // Pfam // IPR001849 // Pleckstrin homology domain /// ENST00000216373 // Pfam // IPR001895 // Ras guanine-nucleotide exchange factors catalytic domain /// ENST00000216373 // Pfam // IPR007125 // Histone H2A/H2B/H3…	main	Coding	---
TC08002442.hg.1	STK3	serine	4.05	3.75	2.87	-1.23	1.84	2.26	0.00117	9e-05	1e-05	0.00922	0.00421	0.44922	0.01776	0.00576	1	TC08002442.hg.1	TC08002442.hg.1	chr8	-	99718771	99761568	30	Z25422 // STK3 // serine/threonine kinase 3 // 8q22.2 // 6788	Z25422 // NONCODE // accn=Z25422 class=mRNAlike lncRNA name=NULL ref=H-invitational v7.5 transcriptId=HIT000326703 cpcScore=1.0927800 cnci=-0.2446460 // chr8 // 100 // 100 // 0 // --- // 0	Z25422 // Q13188 /// Z25422 // Q8NBU1	Z25422 // Hs.492333 // adrenal gland| ascites| bladder| blood| bone| bone marrow| brain| connective tissue| ear| embryonic tissue| eye| heart| intestine| kidney| liver| lung| lymph| lymph node| mammary gland| mouth| muscle| nerve| ovary| pancreas| parathyroid| pharynx| placenta| prostate| skin| stomach| testis| thyroid| uterus| vascular| bladder carcinoma| breast (mammary gland) tumor| chondrosar…	Z25422 // GO:0000165 // MAPK cascade // not recorded /// Z25422 // GO:0000186 // activation of MAPKK activity // not recorded /// Z25422 // GO:0001841 // neural tube formation // inferred from electronic annotation /// Z25422 // GO:0003157 // endocardium development // inferred from electronic annotation /// Z25422 // GO:0006468 // protein phosphorylation // inferred from direct assay /// Z25422 …	Z25422 // GO:0005634 // nucleus // not recorded /// Z25422 // GO:0005737 // cytoplasm // inferred from direct assay /// Z25422 // GO:0005829 // cytosol // traceable author statement /// Z25422 // GO:0043234 // protein complex // inferred from direct assay /// Z25422 // GO:0005634 // nucleus // --- /// Z25422 // GO:0005634 // nucleus // inferred from electronic annotation /// Z25422 // GO:0005737 …	Z25422 // GO:0000287 // magnesium ion binding // inferred from direct assay /// Z25422 // GO:0004672 // protein kinase activity // traceable author statement /// Z25422 // GO:0004674 // protein serine/threonine kinase activity // not recorded /// Z25422 // GO:0004674 // protein serine/threonine kinase activity // inferred from direct assay /// Z25422 // GO:0004709 // MAP kinase kinase kinase acti…	---	---	main	NonCoding	---
TC20001234.hg.1	STK4	serine	4.41	3.91	3.13	-1.41	1.72	2.44	2e-05	0.00093	1e-05	0.00159	0.01472	0.00046	0.00306	0.02012	0.00103	TC20001234.hg.1	TC20001234.hg.1	chr20	+	43610522	43623802	30	Z25430 // STK4 // serine/threonine kinase 4 // 20q11.2-q13.2 // 6789	Z25430 // NONCODE // accn=Z25430 class=mRNAlike lncRNA name=NULL ref=H-invitational v7.5 transcriptId=HIT000326711 cpcScore=0.9702130 cnci=-0.2649334 // chr20 // 100 // 100 // 0 // --- // 0	Z25430 // Q15452 /// Z25430 // Q13043 /// Z25430 // A0PJ51 /// Z25430 // Q59FZ4 /// Z25430 // Q5H9T5 /// Z25430 // Q9BS84	Z25430 // Hs.472838 // adipose tissue| ascites| blood| bone| bone marrow| brain| cervix| connective tissue| ear| embryonic tissue| esophagus| eye| intestine| kidney| liver| lung| lymph| lymph node| mammary gland| mouth| muscle| ovary| pancreas| pharynx| placenta| prostate| salivary gland| skin| stomach| testis| thymus| thyroid| trachea| uterus| vascular| breast (mammary gland) tumor| cervical tum…	Z25430 // GO:0000165 // MAPK cascade // not recorded /// Z25430 // GO:0000186 // activation of MAPKK activity // not recorded /// Z25430 // GO:0000902 // cell morphogenesis // inferred from direct assay /// Z25430 // GO:0001569 // patterning of blood vessels // inferred from electronic annotation /// Z25430 // GO:0001841 // neural tube formation // inferred from electronic annotation /// Z25430 /…	Z25430 // GO:0005634 // nucleus // inferred from direct assay /// Z25430 // GO:0005737 // cytoplasm // inferred from direct assay /// Z25430 // GO:0005829 // cytosol // traceable author statement /// Z25430 // GO:0043234 // protein complex // inferred from direct assay /// Z25430 // GO:0005634 // nucleus // inferred from electronic annotation /// Z25430 // GO:0005737 // cytoplasm // inferred from…	Z25430 // GO:0000287 // magnesium ion binding // inferred from direct assay /// Z25430 // GO:0004672 // protein kinase activity // inferred from genetic interaction /// Z25430 // GO:0004674 // protein serine/threonine kinase activity // not recorded /// Z25430 // GO:0004674 // protein serine/threonine kinase activity // inferred from direct assay /// Z25430 // GO:0004709 // MAP kinase kinase kina…	---	---	main	NonCoding	---
TC01005350.hg.1	STMN1	stathmin 1	6.36	5.76	4.27	-1.52	2.79	4.25	0.00011	7e-05	1e-05	0.00224	0.00385	0.44922	0.00431	0.00526	1	TC01005350.hg.1	TC01005350.hg.1	chr1	-	26227511	26230318	30	AB451448 // STMN1 // stathmin 1 // 1p36.11 // 3925	AB451448 // NONCODE // accn=AB451448 class=mRNAlike lncRNA name=NULL ref=H-invitational v7.5 transcriptId=HIT000487661 cpcScore=2.1486700 cnci=-0.1532000 // chr1 // 100 // 100 // 0 // --- // 0	AB451448 // B5BU83 /// AB451448 // P16949 /// AB451448 // Q59G27 /// AB451448 // Q96CE4	AB451448 // Hs.209983 // adrenal gland| ascites| bladder| blood| bone| bone marrow| brain| cervix| connective tissue| ear| embryonic tissue| esophagus| eye| heart| intestine| kidney| liver| lung| lymph| lymph node| mammary gland| mouth| muscle| nerve| ovary| pancreas| parathyroid| pharynx| pituitary gland| placenta| prostate| salivary gland| skin| spleen| stomach| testis| thymus| thyroid| tonsil|…	AB451448 // GO:0007019 // microtubule depolymerization // inferred from direct assay /// AB451448 // GO:0007052 // mitotic spindle organization // inferred from direct assay /// AB451448 // GO:0007165 // signal transduction // non-traceable author statement /// AB451448 // GO:0007409 // axonogenesis // inferred from electronic annotation /// AB451448 // GO:0007420 // brain development // inferred…	AB451448 // GO:0005622 // intracellular // inferred from direct assay /// AB451448 // GO:0005737 // cytoplasm // not recorded /// AB451448 // GO:0005829 // cytosol // inferred from electronic annotation /// AB451448 // GO:0005874 // microtubule // inferred from electronic annotation /// AB451448 // GO:0016020 // membrane // inferred from electronic annotation /// AB451448 // GO:0043005 // neuron …	AB451448 // GO:0004871 // signal transducer activity // traceable author statement /// AB451448 // GO:0005515 // protein binding // inferred from physical interaction /// AB451448 // GO:0015631 // tubulin binding // inferred from direct assay	---	---	main	NonCoding	---
TC17002149.hg.1	TAOK1	TAO kinase 1	4.03	3.92	2.88	-1.08	2.06	2.22	0.24335	3e-05	1e-05	0.23626	0.00391	0.00024	0.45499	0.00535	0.00053	TC17002149.hg.1	TC17002149.hg.1	chr17	+	27873905	27879377	40	BC037740 // TAOK1 // TAO kinase 1 // 17q11.2 // 57551	BC037740 // NONCODE // accn=BC037740 class=mRNAlike lncRNA name=Human lncRNA ref=JounralRNA transcriptId=3062 cpcScore=-0.9330430 cnci=-0.3869879 // chr17 // 100 // 100 // 0 // --- // 0 /// uc002hec.1 // NONCODE // accn=NULL class=lncRNA name= ref=UCSCGeneNoncode transcriptId=uc002hec.1 cpcScore=-1.0296700 cnci=-0.3478913 // chr17 // 100 // 100 // 0 // --- // 0	BC037740 // Q7L7X3	BC037740 // Hs.597434 // adrenal gland| ascites| bladder| blood| bone| bone marrow| brain| cervix| connective tissue| embryonic tissue| eye| heart| intestine| kidney| larynx| liver| lung| lymph| lymph node| mammary gland| mouth| muscle| ovary| pancreas| parathyroid| placenta| prostate| skin| stomach| testis| thymus| thyroid| trachea| uterus| vascular|adrenal tumor| bladder carcinoma| breast (mamm…	BC037740 // GO:0000165 // MAPK cascade // not recorded /// BC037740 // GO:0000186 // activation of MAPKK activity // not recorded /// BC037740 // GO:0000278 // mitotic cell cycle // traceable author statement /// BC037740 // GO:0006281 // DNA repair // inferred from electronic annotation /// BC037740 // GO:0006468 // protein phosphorylation // non-traceable author statement /// BC037740 // GO:000…	BC037740 // GO:0005634 // nucleus // not recorded /// BC037740 // GO:0005737 // cytoplasm // not recorded /// BC037740 // GO:0005829 // cytosol // traceable author statement /// BC037740 // GO:0070062 // extracellular exosome // inferred from direct assay /// BC037740 // GO:0005634 // nucleus // --- /// BC037740 // GO:0005737 // cytoplasm // --- /// BC037740 // GO:0005737 // cytoplasm // inferred…	BC037740 // GO:0004672 // protein kinase activity // non-traceable author statement /// BC037740 // GO:0004674 // protein serine/threonine kinase activity // inferred from sequence or structural similarity /// BC037740 // GO:0004674 // protein serine/threonine kinase activity // non-traceable author statement /// BC037740 // GO:0004709 // MAP kinase kinase kinase activity // not recorded /// BC03…	---	---	main	NonCoding	---
TC12002018.hg.1	TAOK3	TAO kinase 3	4.34	4.24	3.55	-1.07	1.61	1.72	0.20336	0.00034	2e-05	0.21237	0.00825	0.00018	0.40899	0.01128	0.00039	TC12002018.hg.1	TC12002018.hg.1	chr12	-	118587606	118810750	345	NM_016281 // TAOK3 // TAO kinase 3 // 12q // 51347 /// ENST00000392533 // TAOK3 // TAO kinase 3 // 12q // 51347 /// ENST00000419821 // TAOK3 // TAO kinase 3 // 12q // 51347 /// ENST00000536979 // TAOK3 // TAO kinase 3 // 12q // 51347 /// ENST00000537952 // TAOK3 // TAO kinase 3 // 12q // 51347 /// ENST00000543709 // TAOK3 // TAO kinase 3 // 12q // 51347 /// AF135158 // TAOK3 // TAO kinase 3 // 12…	NM_016281 // RefSeq // Homo sapiens TAO kinase 3 (TAOK3), mRNA. // chr12 // 100 // 100 // 0 // --- // 0 /// ENST00000392533 // ENSEMBL // TAO kinase 3 [gene_biotype:protein_coding transcript_biotype:protein_coding] // chr12 // 100 // 100 // 0 // --- // 0 /// ENST00000419821 // ENSEMBL // TAO kinase 3 [gene_biotype:protein_coding transcript_biotype:protein_coding] // chr12 // 100 // 100 // 0 // --…	NM_016281 // Q9H2K8 /// NM_016281 // B3KPH9 /// NM_016281 // A8K0J3 /// NM_016281 // Q9P0C6 /// ENST00000392533 // Q9H2K8 /// ENST00000392533 // B3KPH9 /// ENST00000392533 // A8K0J3 /// ENST00000392533 // Q9P0C6 /// ENST00000419821 // Q9H2K8 /// ENST00000419821 // B3KPH9 /// ENST00000419821 // A8K0J3 /// ENST00000419821 // Q9P0C6 /// ENST00000536979 // F5GWV8 /// ENST00000536979 // Q9H2K8 /// ENS…	NM_016281 // Hs.644420 // ascites| bladder| blood| bone marrow| brain| cervix| connective tissue| embryonic tissue| eye| heart| intestine| kidney| larynx| liver| lung| lymph node| mammary gland| mouth| muscle| nerve| ovary| pancreas| parathyroid| pharynx| pituitary gland| placenta| prostate| skin| spleen| stomach| testis| thymus| thyroid| tonsil| uterus| vascular| breast (mammary gland) tumor| ce…	NM_016281 // GO:0000165 // MAPK cascade // inferred from mutant phenotype /// NM_016281 // GO:0000186 // activation of MAPKK activity // not recorded /// NM_016281 // GO:0006281 // DNA repair // inferred from electronic annotation /// NM_016281 // GO:0006468 // protein phosphorylation // inferred from direct assay /// NM_016281 // GO:0006468 // protein phosphorylation // inferred from mutant phen…	NM_016281 // GO:0005634 // nucleus // not recorded /// NM_016281 // GO:0005737 // cytoplasm // not recorded /// NM_016281 // GO:0005886 // plasma membrane // inferred from electronic annotation /// NM_016281 // GO:0005634 // nucleus // --- /// NM_016281 // GO:0005737 // cytoplasm // --- /// NM_016281 // GO:0005737 // cytoplasm // inferred from electronic annotation /// NM_016281 // GO:0016020 // …	NM_016281 // GO:0004674 // protein serine/threonine kinase activity // inferred from direct assay /// NM_016281 // GO:0004709 // MAP kinase kinase kinase activity // not recorded /// NM_016281 // GO:0004860 // protein kinase inhibitor activity // traceable author statement /// NM_016281 // GO:0005515 // protein binding // inferred from physical interaction /// NM_016281 // GO:0005524 // ATP bindi…	---	ENST00000392533 // Pfam // IPR000719 // Protein kinase domain /// ENST00000419821 // Pfam // IPR000719 // Protein kinase domain	main	Coding	1 retired transcript(s) from ENSEMBL
TC06002435.hg.1	TNF	tumor necrosis factor	3.72	3.62	3	-1.07	1.54	1.65	0.31103	0.00387	0.00111	0.27323	0.03754	0.00386	0.52618	0.05132	0.0086	TC06002435.hg.1	TC06002435.hg.1	chr6	+	2838180	2838966	40	AF043342 // TNF // tumor necrosis factor // 6p21.3 // 7124 /// AF098751 // TNF // tumor necrosis factor // 6p21.3 // 7124	AF043342 // NONCODE // accn=AF043342 class=mRNAlike lncRNA name=NULL ref=H-invitational v7.5 transcriptId=HIT000063739_10 cpcScore=-1.3038000 cnci=-0.2745051 // chr6 // 100 // 100 // 0 // --- // 0 /// AF098751 // NONCODE // accn=AF098751 class=mRNAlike lncRNA name=NULL ref=H-invitational v7.5 transcriptId=HIT000068557_10 cpcScore=-1.2840500 cnci=-0.3279814 // chr6 // 100 // 100 // 0 // --- // 0	AF043342 // P01375 /// AF043342 // Q5STB3 /// AF043342 // B5BUQ6 /// AF043342 // C1K3N5 /// AF098751 // P01375 /// AF098751 // Q5STB3 /// AF098751 // B5BUQ6 /// AF098751 // C1K3N5	AF043342 // Hs.241570 // bladder| blood| brain| connective tissue| heart| intestine| lung| lymph node| ovary| pharynx| placenta| prostate| testis| bladder carcinoma| chondrosarcoma| colorectal tumor| gastrointestinal tumor| glioma| leukemia| non-neoplasia| normal| fetus| infant| adult /// AF098751 // Hs.241570 // bladder| blood| brain| connective tissue| heart| intestine| lung| lymph node| ovary|…	AF043342 // GO:0000060 // protein import into nucleus, translocation // inferred from direct assay /// AF043342 // GO:0000122 // negative regulation of transcription from RNA polymerase II promoter // inferred from direct assay /// AF043342 // GO:0000165 // MAPK cascade // inferred from mutant phenotype /// AF043342 // GO:0000185 // activation of MAPKKK activity // inferred from direct assay /// …	AF043342 // GO:0001891 // phagocytic cup // inferred from sequence or structural similarity /// AF043342 // GO:0005576 // extracellular region // traceable author statement /// AF043342 // GO:0005615 // extracellular space // inferred from direct assay /// AF043342 // GO:0005886 // plasma membrane // traceable author statement /// AF043342 // GO:0005887 // integral component of plasma membrane //…	AF043342 // GO:0002020 // protease binding // inferred from physical interaction /// AF043342 // GO:0005125 // cytokine activity // inferred from direct assay /// AF043342 // GO:0005164 // tumor necrosis factor receptor binding // inferred from direct assay /// AF043342 // GO:0005515 // protein binding // inferred from physical interaction /// AF043342 // GO:0042802 // identical protein binding /…	AF043342 // GenMAPP // Apoptosis /// AF043342 // GenMAPP // Apoptosis_GenMAPP /// AF043342 // GenMAPP // Apoptosis_KEGG /// AF043342 // GenMAPP // TGF_Beta_Signaling_Pathway /// AF043342 // GenMAPP // Matrix_Metalloproteinases /// AF098751 // GenMAPP // Apoptosis /// AF098751 // GenMAPP // Apoptosis_GenMAPP /// AF098751 // GenMAPP // Apoptosis_KEGG /// AF098751 // GenMAPP // TGF_Beta_Signaling_Pa…	---	main	NonCoding	---
TC12000021.hg.1	CACNA1C	calcium channel, voltage-dependent, L type, alpha 1C subunit	3.77858	4.08099	4.67664	1.23321	-1.51115	-1.86356	0.00117332	0.00671882	1.77531e-05	0.00925414	0.0541198	0.000175263	0.0178217	0.0739783	0.000390153	TC12000021.hg.1	TC12000021.hg.1	chr12	+	2080229	2080366	30	AY604867 // CACNA1C // calcium channel, voltage-dependent, L type, alpha 1C subunit // 12p13.3 // 775 /// AY604867 // CACNA1C // calcium channel, voltage-dependent, L type, alpha 1C subunit // 12p13.3 // 775 /// AY604867 // CACNA1C // calcium channel, voltage-dependent, L type, alpha 1C subunit // 12p13.3 // 775 /// uc001qjy.3 // CACNA1C // calcium channel, voltage-dependent, L type, alpha 1C sub…	AY604867 // NONCODE // accn=AY604867 class=Non-protein coding transcript name=NULL ref=H-invitational v7.5 transcriptId=HIT000255724 cpcScore=-0.0147527 cnci=-0.0647003 // chr12 // 100 // 100 // 0 // --- // 0 /// AY604867 // NONCODE // accn=AY604867 class=Non-protein coding transcript name=Human lncRNA ref=JounralRNA transcriptId=1261 cpcScore=0.0672303 cnci=-0.0091013 // chr12 // 100 // 100 // 0…	AY604867 // Q13936 /// AY604867 // Q6YL47 /// AY604867 // Q86XX0 /// AY604867 // B7Z7Z5 /// AY604867 // Q59GU3 /// AY604867 // Q5V9X8 /// AY604867 // O95234 /// AY604867 // Q5V9X9 /// AY604867 // Q86XX1 /// AY604867 // Q4G0H8 /// AY604867 // Q13936 /// AY604867 // Q6YL47 /// AY604867 // Q86XX0 /// AY604867 // B7Z7Z5 /// AY604867 // Q59GU3 /// AY604867 // Q5V9X8 /// AY604867 // O95234 /// AY604867…	AY604867 // Hs.118262 // brain| connective tissue| embryonic tissue| eye| heart| intestine| liver| lung| mammary gland| ovary| pancreas| placenta| prostate| skin| spleen| stomach| testis| thymus| thyroid| uterus| breast (mammary gland) tumor| colorectal tumor| gastrointestinal tumor| germ cell tumor| glioma| non-neoplasia| normal| ovarian tumor| pancreatic tumor| soft tissue/muscle tissue tumor|e…	AY604867 // GO:0006112 // energy reserve metabolic process // traceable author statement /// AY604867 // GO:0007204 // positive regulation of cytosolic calcium ion concentration // inferred from direct assay /// AY604867 // GO:0007268 // synaptic transmission // inferred from electronic annotation /// AY604867 // GO:0007411 // axon guidance // traceable author statement /// AY604867 // GO:0007628…	AY604867 // GO:0002095 // caveolar macromolecular signaling complex // inferred from electronic annotation /// AY604867 // GO:0005737 // cytoplasm // inferred from direct assay /// AY604867 // GO:0005829 // cytosol // inferred from direct assay /// AY604867 // GO:0005886 // plasma membrane // inferred from direct assay /// AY604867 // GO:0005886 // plasma membrane // traceable author statement //…	AY604867 // GO:0005245 // voltage-gated calcium channel activity // inferred from direct assay /// AY604867 // GO:0005515 // protein binding // inferred from physical interaction /// AY604867 // GO:0005516 // calmodulin binding // inferred from physical interaction /// AY604867 // GO:0008331 // high voltage-gated calcium channel activity // not recorded /// AY604867 // GO:0008331 // high voltage-…	AY604867 // GenMAPP // Calcium_regulation_in_cardiac_cells /// AY604867 // GenMAPP // Calcium_regulation_in_cardiac_cells /// AY604867 // GenMAPP // Calcium_regulation_in_cardiac_cells /// uc001qjy.3 // GenMAPP // Calcium_regulation_in_cardiac_cells	---	main	Coding	---
TC04002953.hg.1	AREG	amphiregulin	3.68807	4.42575	4.44942	1.66748	-1.01655	-1.69508	1.46761e-05	0.945069	0.00560488	0.00271433	0.720771	0.0136262	0.00522727	0.985248	0.0303333	TC04002953.hg.1	TC04002953.hg.1	chr4	+	75480629	75490486	90	NM_001657 // AREG // amphiregulin // 4q13.3 // 374 /// BC009799 // AREG // amphiregulin // 4q13.3 // 374 /// BC146953 // AREG // amphiregulin // 4q13.3 // 374	NM_001657 // RefSeq // Homo sapiens amphiregulin (AREG), mRNA. // chr4 // 100 // 100 // 0 // --- // 0 /// BC009799 // GenBank // Homo sapiens amphiregulin, mRNA (cDNA clone MGC:13647 IMAGE:4277616), complete cds. // chr4 // 100 // 100 // 0 // --- // 0 /// BC146953 // GenBank // Homo sapiens amphiregulin, mRNA (cDNA clone MGC:182056 IMAGE:9056881), complete cds. // chr4 // 100 // 100 // 0 // --- /…	NM_001657 // P15514 /// BC009799 // P15514 /// BC146953 // P15514 /// ENST00000511772 // P15514	NM_001657 // Hs.270833 // blood| bone marrow| brain| cervix| esophagus| intestine| liver| lung| lymph node| mammary gland| placenta| prostate| skin| stomach| testis| trachea| uterus| vascular| breast (mammary gland) tumor| cervical tumor| colorectal tumor| esophageal tumor| gastrointestinal tumor| liver tumor| lung tumor| normal| prostate cancer| adult /// BC009799 // Hs.270833 // blood| bone mar…	NM_001657 // GO:0006888 // ER to Golgi vesicle-mediated transport // traceable author statement /// NM_001657 // GO:0007173 // epidermal growth factor receptor signaling pathway // inferred from direct assay /// NM_001657 // GO:0007186 // G-protein coupled receptor signaling pathway // inferred from direct assay /// NM_001657 // GO:0007267 // cell-cell signaling // traceable author statement /// …	NM_001657 // GO:0000139 // Golgi membrane // traceable author statement /// NM_001657 // GO:0005615 // extracellular space // inferred from direct assay /// NM_001657 // GO:0005634 // nucleus // inferred from electronic annotation /// NM_001657 // GO:0005789 // endoplasmic reticulum membrane // traceable author statement /// NM_001657 // GO:0009986 // cell surface // inferred from direct assay //…	NM_001657 // GO:0005125 // cytokine activity // inferred from electronic annotation /// NM_001657 // GO:0005154 // epidermal growth factor receptor binding // not recorded /// NM_001657 // GO:0005515 // protein binding // inferred from physical interaction /// NM_001657 // GO:0008083 // growth factor activity // inferred from electronic annotation /// NM_001657 // GO:0005154 // epidermal growth f…	---	---	main	Coding	3 retired transcript(s) from ENSEMBL, Havana transcript
TC06002442.hg.1	TNF	tumor necrosis factor	4.65937	5.0211	5.34988	1.28497	-1.25595	-1.61386	2.93238e-05	0.0931092	2.91961e-05	0.00118525	0.270448	0.000219595	0.00228256	0.369685	0.000488841	TC06002442.hg.1	TC06002442.hg.1	chr6	+	2875341	2876127	40	AF043342 // TNF // tumor necrosis factor // 6p21.3 // 7124 /// AF098751 // TNF // tumor necrosis factor // 6p21.3 // 7124	AF043342 // NONCODE // accn=AF043342 class=mRNAlike lncRNA name=NULL ref=H-invitational v7.5 transcriptId=HIT000063739_11 cpcScore=-0.7035310 cnci=-0.1707653 // chr6 // 100 // 100 // 0 // --- // 0 /// AF098751 // NONCODE // accn=AF098751 class=mRNAlike lncRNA name=NULL ref=H-invitational v7.5 transcriptId=HIT000068557_11 cpcScore=-0.4026210 cnci=-0.0728104 // chr6 // 100 // 100 // 0 // --- // 0	AF043342 // P01375 /// AF043342 // Q5STB3 /// AF043342 // B5BUQ6 /// AF043342 // C1K3N5 /// AF098751 // P01375 /// AF098751 // Q5STB3 /// AF098751 // B5BUQ6 /// AF098751 // C1K3N5	AF043342 // Hs.241570 // bladder| blood| brain| connective tissue| heart| intestine| lung| lymph node| ovary| pharynx| placenta| prostate| testis| bladder carcinoma| chondrosarcoma| colorectal tumor| gastrointestinal tumor| glioma| leukemia| non-neoplasia| normal| fetus| infant| adult /// AF098751 // Hs.241570 // bladder| blood| brain| connective tissue| heart| intestine| lung| lymph node| ovary|…	AF043342 // GO:0000060 // protein import into nucleus, translocation // inferred from direct assay /// AF043342 // GO:0000122 // negative regulation of transcription from RNA polymerase II promoter // inferred from direct assay /// AF043342 // GO:0000165 // MAPK cascade // inferred from mutant phenotype /// AF043342 // GO:0000185 // activation of MAPKKK activity // inferred from direct assay /// …	AF043342 // GO:0001891 // phagocytic cup // inferred from sequence or structural similarity /// AF043342 // GO:0005576 // extracellular region // traceable author statement /// AF043342 // GO:0005615 // extracellular space // inferred from direct assay /// AF043342 // GO:0005886 // plasma membrane // traceable author statement /// AF043342 // GO:0005887 // integral component of plasma membrane //…	AF043342 // GO:0002020 // protease binding // inferred from physical interaction /// AF043342 // GO:0005125 // cytokine activity // inferred from direct assay /// AF043342 // GO:0005164 // tumor necrosis factor receptor binding // inferred from direct assay /// AF043342 // GO:0005515 // protein binding // inferred from physical interaction /// AF043342 // GO:0042802 // identical protein binding /…	AF043342 // GenMAPP // Apoptosis /// AF043342 // GenMAPP // Apoptosis_GenMAPP /// AF043342 // GenMAPP // Apoptosis_KEGG /// AF043342 // GenMAPP // TGF_Beta_Signaling_Pathway /// AF043342 // GenMAPP // Matrix_Metalloproteinases /// AF098751 // GenMAPP // Apoptosis /// AF098751 // GenMAPP // Apoptosis_GenMAPP /// AF098751 // GenMAPP // Apoptosis_KEGG /// AF098751 // GenMAPP // TGF_Beta_Signaling_Pa…	---	main	NonCoding	---
KEGG PATHWAY: MAPK signaling pathway - Homo sapiens (human) (genome.jp)

## Sheet: PIK3AKT
ID	Symbol	Gene	m0	m12	mCTRL	FC_12vs0	FC_12vsCTRL	FC_0vsCTRL	pval_12vs0	pval_12vsCTRL	pval_0vsCTRL	qval_12vs0	qval_0vsCTRL	qval_0vsCTRL	qBH_12vs0	qBH_12vsCTRL	qBH_0vsCTRL	transcript_cluster_id	probeset_id	seqname	strand	start	stop	total_probes	gene_assignment	mrna_assignment	swissprot	unigene	GO_biological_process	GO_cellular_component	GO_molecular_function	pathway	protein_domains	category	locus.type	notes
TC08001521.hg.1	ANGPT1	angiopoietin 1	3.78133	3.67664	3.04626	-1.07526	1.54798	1.66448	0.158525	0.00021264	2.97775e-05	0.183008	0.00646465	0.000222857	0.352438	0.00883677	0.000496102	TC08001521.hg.1	TC08001521.hg.1	chr8	-	108261710	108510283	205	NM_001146 // ANGPT1 // angiopoietin 1 // 8q23.1 // 284 /// NM_001199859 // ANGPT1 // angiopoietin 1 // 8q23.1 // 284 /// ENST00000297450 // ANGPT1 // angiopoietin 1 // 8q23.1 // 284 /// ENST00000517746 // ANGPT1 // angiopoietin 1 // 8q23.1 // 284 /// ENST00000518386 // ANGPT1 // angiopoietin 1 // 8q23.1 // 284 /// ENST00000520052 // ANGPT1 // angiopoietin 1 // 8q23.1 // 284 /// ENST00000520734 //…	NM_001146 // RefSeq // Homo sapiens angiopoietin 1 (ANGPT1), transcript variant 1, mRNA. // chr8 // 100 // 100 // 0 // --- // 0 /// NM_001199859 // RefSeq // Homo sapiens angiopoietin 1 (ANGPT1), transcript variant 2, mRNA. // chr8 // 100 // 100 // 0 // --- // 0 /// ENST00000297450 // ENSEMBL // angiopoietin 1 [gene_biotype:protein_coding transcript_biotype:protein_coding] // chr8 // 100 // 100 /…	NM_001146 // Q15389 /// NM_001146 // B4DTQ9 /// NM_001146 // B4E3G9 /// NM_001146 // Q8N6P3 /// NM_001199859 // Q15389 /// NM_001199859 // B4DTQ9 /// NM_001199859 // B4E3G9 /// NM_001199859 // Q8N6P3 /// ENST00000297450 // Q15389 /// ENST00000297450 // B4DTQ9 /// ENST00000297450 // B4E3G9 /// ENST00000297450 // Q8N6P3 /// ENST00000517746 // Q15389 /// ENST00000517746 // B4DTQ9 /// ENST00000517746…	NM_001146 // Hs.369675 // blood| bone| bone marrow| brain| cervix| connective tissue| ear| embryonic tissue| esophagus| eye| heart| intestine| kidney| liver| lung| lymph node| mouth| muscle| placenta| prostate| salivary gland| skin| spleen| stomach| testis| thymus| trachea| uterus| vascular| chondrosarcoma| esophageal tumor| germ cell tumor| glioma| head and neck tumor| kidney tumor| leukemia| no…	NM_001146 // GO:0000165 // MAPK cascade // traceable author statement /// NM_001146 // GO:0000186 // activation of MAPKK activity // traceable author statement /// NM_001146 // GO:0001701 // in utero embryonic development // inferred from electronic annotation /// NM_001146 // GO:0001933 // negative regulation of protein phosphorylation // inferred from electronic annotation /// NM_001146 // GO:0…	NM_001146 // GO:0005576 // extracellular region // traceable author statement /// NM_001146 // GO:0005615 // extracellular space // inferred from direct assay /// NM_001146 // GO:0005622 // intracellular // traceable author statement /// NM_001146 // GO:0005886 // plasma membrane // inferred from direct assay /// NM_001146 // GO:0005902 // microvillus // inferred from direct assay /// NM_001146 /…	NM_001146 // GO:0005515 // protein binding // inferred from physical interaction /// NM_001146 // GO:0030971 // receptor tyrosine kinase binding // inferred from physical interaction /// NM_001146 // GO:0005102 // receptor binding // inferred from electronic annotation /// NM_001146 // GO:0030971 // receptor tyrosine kinase binding // inferred from electronic annotation /// NM_001199859 // GO:000…	---	ENST00000297450 // Pfam // IPR002181 // Fibrinogen, alpha/beta/gamma chain, C-terminal globular domain /// ENST00000517746 // Pfam // IPR002181 // Fibrinogen, alpha/beta/gamma chain, C-terminal globular domain /// ENST00000520052 // Pfam // IPR002181 // Fibrinogen, alpha/beta/gamma chain, C-terminal globular domain /// ENST00000520734 // Pfam // IPR002181 // Fibrinogen, alpha/beta/gamma chain, C-…	main	Coding	1 retired transcript(s) from ENSEMBL
TC08000902.hg.1	ANGPT2	angiopoietin 2	3.84707	3.50424	3.09238	-1.26825	1.3304	1.68728	1.93837e-05	0.00700615	2.00077e-05	0.0012072	0.0555326	0.000178799	0.00232483	0.0759095	0.000398025	TC08000902.hg.1	TC08000902.hg.1	chr8	-	6357172	6420930	150	NM_001118887 // ANGPT2 // angiopoietin 2 // 8p23.1 // 285 /// NM_001118888 // ANGPT2 // angiopoietin 2 // 8p23.1 // 285 /// NM_001147 // ANGPT2 // angiopoietin 2 // 8p23.1 // 285 /// ENST00000325203 // ANGPT2 // angiopoietin 2 // 8p23.1 // 285 /// ENST00000338312 // ANGPT2 // angiopoietin 2 // 8p23.1 // 285 /// ENST00000523120 // ANGPT2 // angiopoietin 2 // 8p23.1 // 285 /// AK310171 // ANGPT2 //…	NM_001118887 // RefSeq // Homo sapiens angiopoietin 2 (ANGPT2), transcript variant 2, mRNA. // chr8 // 100 // 100 // 0 // --- // 0 /// NM_001118888 // RefSeq // Homo sapiens angiopoietin 2 (ANGPT2), transcript variant 3, mRNA. // chr8 // 100 // 100 // 0 // --- // 0 /// NM_001147 // RefSeq // Homo sapiens angiopoietin 2 (ANGPT2), transcript variant 1, mRNA. // chr8 // 100 // 100 // 0 // --- // 0 /…	NM_001118887 // O15123 /// NM_001118887 // Q9H4C0 /// NM_001118887 // Q9HBP3 /// NM_001118887 // B2R6E3 /// NM_001118887 // Q9H4C1 /// NM_001118888 // O15123 /// NM_001118888 // Q9H4C0 /// NM_001118888 // Q9HBP3 /// NM_001118888 // B2R6E3 /// NM_001118888 // Q9H4C1 /// NM_001147 // O15123 /// NM_001147 // Q9H4C0 /// NM_001147 // Q9HBP3 /// NM_001147 // B2R6E3 /// NM_001147 // Q9H4C1 /// ENST00000…	NM_001118887 // Hs.583870 // bone marrow| brain| connective tissue| embryonic tissue| eye| intestine| kidney| larynx| liver| lung| mammary gland| mouth| muscle| pancreas| pituitary gland| placenta| prostate| spleen| stomach| testis| thymus| thyroid| trachea| umbilical cord| uterus| vascular| colorectal tumor| gastrointestinal tumor| germ cell tumor| glioma| head and neck tumor| kidney tumor| leuk…	NM_001118887 // GO:0001525 // angiogenesis // inferred from electronic annotation /// NM_001118887 // GO:0001666 // response to hypoxia // inferred from electronic annotation /// NM_001118887 // GO:0007165 // signal transduction // traceable author statement /// NM_001118887 // GO:0007281 // germ cell development // inferred from electronic annotation /// NM_001118887 // GO:0007596 // blood coagu…	NM_001118887 // GO:0005576 // extracellular region // traceable author statement /// NM_001118887 // GO:0005615 // extracellular space // inferred from direct assay /// NM_001118887 // GO:0005634 // nucleus // inferred from electronic annotation /// NM_001118887 // GO:0005886 // plasma membrane // inferred from electronic annotation /// NM_001118887 // GO:0042995 // cell projection // inferred fr…	NM_001118887 // GO:0005102 // receptor binding // traceable author statement /// NM_001118887 // GO:0005515 // protein binding // inferred from physical interaction /// NM_001118887 // GO:0030971 // receptor tyrosine kinase binding // inferred from physical interaction /// NM_001118887 // GO:0046872 // metal ion binding // inferred from electronic annotation /// NM_001118887 // GO:0030971 // rece…	---	ENST00000325203 // Pfam // IPR002181 // Fibrinogen, alpha/beta/gamma chain, C-terminal globular domain /// ENST00000338312 // Pfam // IPR002181 // Fibrinogen, alpha/beta/gamma chain, C-terminal globular domain /// ENST00000523120 // Pfam // IPR002181 // Fibrinogen, alpha/beta/gamma chain, C-terminal globular domain /// OTTHUMT00000206737 // Pfam // IPR002181 // Fibrinogen, alpha/beta/gamma chain,…	main	Coding	1 retired transcript(s) from ENSEMBL
TC04002953.hg.1	AREG	amphiregulin	3.68807	4.42575	4.44942	1.66748	-1.01655	-1.69508	1.46761e-05	0.945069	0.00560488	0.00271433	0.720771	0.0136262	0.00522727	0.985248	0.0303333	TC04002953.hg.1	TC04002953.hg.1	chr4	+	75480629	75490486	90	NM_001657 // AREG // amphiregulin // 4q13.3 // 374 /// BC009799 // AREG // amphiregulin // 4q13.3 // 374 /// BC146953 // AREG // amphiregulin // 4q13.3 // 374	NM_001657 // RefSeq // Homo sapiens amphiregulin (AREG), mRNA. // chr4 // 100 // 100 // 0 // --- // 0 /// BC009799 // GenBank // Homo sapiens amphiregulin, mRNA (cDNA clone MGC:13647 IMAGE:4277616), complete cds. // chr4 // 100 // 100 // 0 // --- // 0 /// BC146953 // GenBank // Homo sapiens amphiregulin, mRNA (cDNA clone MGC:182056 IMAGE:9056881), complete cds. // chr4 // 100 // 100 // 0 // --- /…	NM_001657 // P15514 /// BC009799 // P15514 /// BC146953 // P15514 /// ENST00000511772 // P15514	NM_001657 // Hs.270833 // blood| bone marrow| brain| cervix| esophagus| intestine| liver| lung| lymph node| mammary gland| placenta| prostate| skin| stomach| testis| trachea| uterus| vascular| breast (mammary gland) tumor| cervical tumor| colorectal tumor| esophageal tumor| gastrointestinal tumor| liver tumor| lung tumor| normal| prostate cancer| adult /// BC009799 // Hs.270833 // blood| bone mar…	NM_001657 // GO:0006888 // ER to Golgi vesicle-mediated transport // traceable author statement /// NM_001657 // GO:0007173 // epidermal growth factor receptor signaling pathway // inferred from direct assay /// NM_001657 // GO:0007186 // G-protein coupled receptor signaling pathway // inferred from direct assay /// NM_001657 // GO:0007267 // cell-cell signaling // traceable author statement /// …	NM_001657 // GO:0000139 // Golgi membrane // traceable author statement /// NM_001657 // GO:0005615 // extracellular space // inferred from direct assay /// NM_001657 // GO:0005634 // nucleus // inferred from electronic annotation /// NM_001657 // GO:0005789 // endoplasmic reticulum membrane // traceable author statement /// NM_001657 // GO:0009986 // cell surface // inferred from direct assay //…	NM_001657 // GO:0005125 // cytokine activity // inferred from electronic annotation /// NM_001657 // GO:0005154 // epidermal growth factor receptor binding // not recorded /// NM_001657 // GO:0005515 // protein binding // inferred from physical interaction /// NM_001657 // GO:0008083 // growth factor activity // inferred from electronic annotation /// NM_001657 // GO:0005154 // epidermal growth f…	---	---	main	Coding	3 retired transcript(s) from ENSEMBL, Havana transcript
TC02002545.hg.1	ATF2	activating transcription factor 2	4.44875	4.22382	3.65374	-1.16872	1.48461	1.73509	0.00129154	0.000615218	1.42648e-05	0.00983286	0.0115294	0.000337247	0.0189362	0.0157599	0.000750746	TC02002545.hg.1	TC02002545.hg.1	chr2	-	175936978	176033110	336	NM_001256090 // ATF2 // activating transcription factor 2 // 2q32 // 1386 /// NM_001256091 // ATF2 // activating transcription factor 2 // 2q32 // 1386 /// NM_001256092 // ATF2 // activating transcription factor 2 // 2q32 // 1386 /// NM_001256093 // ATF2 // activating transcription factor 2 // 2q32 // 1386 /// NM_001256094 // ATF2 // activating transcription factor 2 // 2q32 // 1386 /// NM_001880…	NM_001256090 // RefSeq // Homo sapiens activating transcription factor 2 (ATF2), transcript variant 2, mRNA. // chr2 // 100 // 100 // 0 // --- // 0 /// NM_001256091 // RefSeq // Homo sapiens activating transcription factor 2 (ATF2), transcript variant 3, mRNA. // chr2 // 100 // 100 // 0 // --- // 0 /// NM_001256092 // RefSeq // Homo sapiens activating transcription factor 2 (ATF2), transcript var…	NM_001256090 // P15336 /// NM_001256090 // A4D7U9 /// NM_001256090 // A4D7U3 /// NM_001256090 // A4D7U7 /// NM_001256090 // A4D7V5 /// NM_001256090 // B3KY57 /// NM_001256091 // P15336 /// NM_001256091 // A4D7U9 /// NM_001256091 // A4D7U3 /// NM_001256091 // A4D7U7 /// NM_001256091 // A4D7V5 /// NM_001256091 // B3KY57 /// NM_001256092 // P15336 /// NM_001256092 // A4D7U9 /// NM_001256092 // A4D7U…	NM_001256090 // Hs.592510 // adrenal gland| ascites| bladder| blood| bone| bone marrow| brain| cervix| connective tissue| embryonic tissue| eye| heart| intestine| kidney| liver| lung| lymph node| mammary gland| mouth| muscle| nerve| ovary| pancreas| parathyroid| pharynx| placenta| prostate| skin| spleen| stomach| testis| thymus| thyroid| trachea| umbilical cord| uterus| vascular| breast (mammary …	NM_001256090 // GO:0002224 // toll-like receptor signaling pathway // traceable author statement /// NM_001256090 // GO:0002755 // MyD88-dependent toll-like receptor signaling pathway // traceable author statement /// NM_001256090 // GO:0002756 // MyD88-independent toll-like receptor signaling pathway // traceable author statement /// NM_001256090 // GO:0003151 // outflow tract morphogenesis // i…	NM_001256090 // GO:0005634 // nucleus // inferred from direct assay /// NM_001256090 // GO:0005654 // nucleoplasm // inferred from direct assay /// NM_001256090 // GO:0005654 // nucleoplasm // traceable author statement /// NM_001256090 // GO:0005737 // cytoplasm // inferred from direct assay /// NM_001256090 // GO:0005741 // mitochondrial outer membrane // inferred from direct assay /// NM_00125…	NM_001256090 // GO:0000977 // RNA polymerase II regulatory region sequence-specific DNA binding // inferred from mutant phenotype /// NM_001256090 // GO:0000980 // RNA polymerase II distal enhancer sequence-specific DNA binding // inferred from direct assay /// NM_001256090 // GO:0001076 // transcription factor activity, RNA polymerase II transcription factor binding // inferred by curator /// NM…	NM_001256090 // GenMAPP // Smooth_muscle_contraction /// NM_001256091 // GenMAPP // Smooth_muscle_contraction /// NM_001256092 // GenMAPP // Smooth_muscle_contraction /// NM_001256093 // GenMAPP // Smooth_muscle_contraction /// NM_001256094 // GenMAPP // Smooth_muscle_contraction /// NM_001880 // GenMAPP // Smooth_muscle_contraction /// NR_045768 // GenMAPP // Smooth_muscle_contraction /// NR_045…	ENST00000264110 // Pfam // IPR004827 // Basic-leucine zipper domain /// ENST00000345739 // Pfam // IPR004827 // Basic-leucine zipper domain /// ENST00000392544 // Pfam // IPR004827 // Basic-leucine zipper domain /// ENST00000409437 // Pfam // IPR004827 // Basic-leucine zipper domain /// ENST00000409635 // Pfam // IPR004827 // Basic-leucine zipper domain /// ENST00000426833 // Pfam // IPR004827 //…	main	Coding	3 retired transcript(s) from ENSEMBL
TC08001438.hg.1	CCNE2	cyclin E2	3.25196	3.1604	2.50695	-1.06553	1.57292	1.67599	0.233091	0.000166641	4.5829e-05	0.230218	0.00563759	0.00029991	0.443355	0.00770623	0.000667631	TC08001438.hg.1	TC08001438.hg.1	chr8	-	95891998	95908906	224	NM_057749 // CCNE2 // cyclin E2 // 8q22.1 // 9134 /// ENST00000308108 // CCNE2 // cyclin E2 // 8q22.1 // 9134 /// ENST00000396133 // CCNE2 // cyclin E2 // 8q22.1 // 9134 /// ENST00000520509 // CCNE2 // cyclin E2 // 8q22.1 // 9134 /// ENST00000523476 // CCNE2 // cyclin E2 // 8q22.1 // 9134 /// BC007015 // CCNE2 // cyclin E2 // 8q22.1 // 9134 /// BC020729 // CCNE2 // cyclin E2 // 8q22.1 // 9134 ///…	NM_057749 // RefSeq // Homo sapiens cyclin E2 (CCNE2), mRNA. // chr8 // 100 // 100 // 0 // --- // 0 /// ENST00000308108 // ENSEMBL // cyclin E2 [gene_biotype:protein_coding transcript_biotype:protein_coding] // chr8 // 100 // 100 // 0 // --- // 0 /// ENST00000396133 // ENSEMBL // cyclin E2 [gene_biotype:protein_coding transcript_biotype:protein_coding] // chr8 // 100 // 100 // 0 // --- // 0 /// E…	NM_057749 // O96020 /// NM_057749 // Q8WUE3 /// NM_057749 // A0A024R9B0 /// ENST00000308108 // O96020 /// ENST00000308108 // A0A024R9B0 /// ENST00000308108 // Q8WUE3 /// ENST00000396133 // Q8WUE3 /// ENST00000396133 // O96020 /// ENST00000520509 // O96020 /// ENST00000520509 // A0A024R9B0 /// ENST00000520509 // Q8WUE3 /// ENST00000523476 // O96020 /// ENST00000523476 // Q8WUE3 /// BC007015 // I6L…	NM_057749 // Hs.521693 // bladder| bone| bone marrow| brain| cervix| embryonic tissue| eye| intestine| kidney| liver| lung| lymph node| mammary gland| muscle| ovary| pancreas| pharynx| placenta| prostate| skin| testis| thymus| thyroid| uterus| bladder carcinoma| breast (mammary gland) tumor| cervical tumor| colorectal tumor| germ cell tumor| glioma| head and neck tumor| leukemia| liver tumor| lun…	NM_057749 // GO:0000075 // cell cycle checkpoint // traceable author statement /// NM_057749 // GO:0000079 // regulation of cyclin-dependent protein serine/threonine kinase activity // traceable author statement /// NM_057749 // GO:0000082 // G1/S transition of mitotic cell cycle // traceable author statement /// NM_057749 // GO:0000278 // mitotic cell cycle // traceable author statement /// NM_0…	NM_057749 // GO:0005654 // nucleoplasm // traceable author statement /// NM_057749 // GO:0005829 // cytosol // traceable author statement /// NM_057749 // GO:0005634 // nucleus // inferred from electronic annotation /// ENST00000308108 // GO:0005654 // nucleoplasm // traceable author statement /// ENST00000308108 // GO:0005829 // cytosol // traceable author statement /// ENST00000308108 // GO:000…	NM_057749 // GO:0005515 // protein binding // inferred from physical interaction /// NM_057749 // GO:0016538 // cyclin-dependent protein serine/threonine kinase regulator activity // inferred from electronic annotation /// NM_057749 // GO:0019901 // protein kinase binding // inferred from electronic annotation /// ENST00000308108 // GO:0005515 // protein binding // inferred from physical interact…	NM_057749 // GenMAPP // Cell_cycle_KEGG /// NM_057749 // GenMAPP // G1_to_S_cell_cycle_Reactome /// ENST00000308108 // GenMAPP // Cell_cycle_KEGG /// ENST00000308108 // GenMAPP // G1_to_S_cell_cycle_Reactome /// ENST00000396133 // GenMAPP // Cell_cycle_KEGG /// ENST00000396133 // GenMAPP // G1_to_S_cell_cycle_Reactome /// ENST00000520509 // GenMAPP // Cell_cycle_KEGG /// ENST00000520509 // GenMAP…	ENST00000308108 // Pfam // IPR004367 // Cyclin, C-terminal domain /// ENST00000308108 // Pfam // IPR006671 // Cyclin, N-terminal /// ENST00000396133 // Pfam // IPR004367 // Cyclin, C-terminal domain /// ENST00000396133 // Pfam // IPR006671 // Cyclin, N-terminal /// ENST00000520509 // Pfam // IPR004367 // Cyclin, C-terminal domain /// ENST00000520509 // Pfam // IPR006671 // Cyclin, N-terminal /// …	main	Coding	1 retired transcript(s) from ENSEMBL
TC07003061.hg.1	CDK6	cyclin-dependent kinase 6	5.59295	5.11121	3.61734	-1.39643	2.81642	3.93293	0.000531004	2.60766e-05	1.41798e-05	0.00568744	0.00404007	0.449215	0.0109529	0.00552252	1	TC07003061.hg.1	TC07003061.hg.1	chr7	-	92240782	92243238	50	AK172791 // CDK6 // cyclin-dependent kinase 6 // 7q21-q22 // 1021	AK172791 // NONCODE // accn=AK172791 class=mRNAlike lncRNA name=Human lncRNA ref=JounralRNA transcriptId=3742 cpcScore=-1.2043000 cnci=-0.4078466 // chr7 // 100 // 100 // 0 // --- // 0	AK172791 // Q00534	AK172791 // Hs.119882 // adrenal gland| ascites| bladder| blood| bone| bone marrow| brain| connective tissue| embryonic tissue| esophagus| eye| heart| intestine| kidney| larynx| liver| lung| lymph| lymph node| mammary gland| mouth| muscle| ovary| pancreas| parathyroid| placenta| prostate| salivary gland| skin| stomach| testis| thymus| tonsil| trachea| uterus| vascular|adrenal tumor| bladder carci…	AK172791 // GO:0000082 // G1/S transition of mitotic cell cycle // traceable author statement /// AK172791 // GO:0000278 // mitotic cell cycle // traceable author statement /// AK172791 // GO:0001954 // positive regulation of cell-matrix adhesion // inferred from direct assay /// AK172791 // GO:0003323 // type B pancreatic cell development // inferred from direct assay /// AK172791 // GO:0006468 …	AK172791 // GO:0000307 // cyclin-dependent protein kinase holoenzyme complex // inferred from direct assay /// AK172791 // GO:0001726 // ruffle // inferred from direct assay /// AK172791 // GO:0005634 // nucleus // inferred from direct assay /// AK172791 // GO:0005654 // nucleoplasm // inferred from direct assay /// AK172791 // GO:0005737 // cytoplasm // inferred from direct assay /// AK172791 //…	AK172791 // GO:0004693 // cyclin-dependent protein serine/threonine kinase activity // inferred from direct assay /// AK172791 // GO:0005515 // protein binding // inferred from physical interaction /// AK172791 // GO:0005524 // ATP binding // inferred from direct assay /// AK172791 // GO:0030332 // cyclin binding // inferred from physical interaction /// AK172791 // GO:0000166 // nucleotide bindi…	---	---	main	NonCoding	---
TC10002931.hg.1	CHUK	conserved helix-loop-helix ubiquitous kinase	3.43187	3.17109	2.70136	-1.19813	1.38485	1.65922	0.000100776	0.000844136	1.56403e-05	0.00213072	0.0138962	0.000186342	0.00410335	0.0189952	0.000414818	TC10002931.hg.1	TC10002931.hg.1	chr10	-	101948055	101989376	326	NM_001278 // CHUK // conserved helix-loop-helix ubiquitous kinase // 10q24-q25 // 1147 /// ENST00000370397 // CHUK // conserved helix-loop-helix ubiquitous kinase // 10q24-q25 // 1147 /// BC092514 // CHUK // conserved helix-loop-helix ubiquitous kinase // 10q24-q25 // 1147 /// OTTHUMT00000049836 // CHUK // conserved helix-loop-helix ubiquitous kinase // 10q24-q25 // 1147 /// OTTHUMT00000049837 //…	NM_001278 // RefSeq // Homo sapiens conserved helix-loop-helix ubiquitous kinase (CHUK), mRNA. // chr10 // 100 // 100 // 0 // --- // 0 /// ENST00000370397 // ENSEMBL // conserved helix-loop-helix ubiquitous kinase [gene_biotype:protein_coding transcript_biotype:protein_coding] // chr10 // 100 // 100 // 0 // --- // 0 /// BC092514 // GenBank // Homo sapiens conserved helix-loop-helix ubiquitous kin…	NM_001278 // O15111 /// NM_001278 // Q562E6 /// NM_001278 // Q59GT1 /// ENST00000370397 // O15111 /// ENST00000370397 // Q562E6 /// ENST00000370397 // Q59GT1 /// BC092514 // Q562E6 /// BC092514 // O15111 /// BC092514 // Q59GT1 /// OTTHUMT00000049836 // O15111 /// OTTHUMT00000049836 // Q562E6 /// OTTHUMT00000049836 // Q59GT1 /// OTTHUMT00000049837 // O15111 /// OTTHUMT00000049837 // Q562E6 /// OTT…	NM_001278 // Hs.198998 // adrenal gland| bladder| blood| bone| bone marrow| brain| cervix| embryonic tissue| eye| heart| intestine| kidney| larynx| liver| lung| lymph node| mammary gland| muscle| nerve| pancreas| parathyroid| pharynx| placenta| salivary gland| skin| spleen| stomach| testis| thymus| trachea| uterus|adrenal tumor| bladder carcinoma| breast (mammary gland) tumor| cervical tumor| col…	NM_001278 // GO:0002011 // morphogenesis of an epithelial sheet // inferred from electronic annotation /// NM_001278 // GO:0002223 // stimulatory C-type lectin receptor signaling pathway // traceable author statement /// NM_001278 // GO:0002224 // toll-like receptor signaling pathway // traceable author statement /// NM_001278 // GO:0002755 // MyD88-dependent toll-like receptor signaling pathway …	NM_001278 // GO:0005654 // nucleoplasm // inferred from direct assay /// NM_001278 // GO:0005737 // cytoplasm // inferred from direct assay /// NM_001278 // GO:0005829 // cytosol // traceable author statement /// NM_001278 // GO:0008385 // IkappaB kinase complex // traceable author statement /// NM_001278 // GO:0009898 // cytoplasmic side of plasma membrane // inferred from sequence or structural…	NM_001278 // GO:0004672 // protein kinase activity // inferred from direct assay /// NM_001278 // GO:0005515 // protein binding // inferred from physical interaction /// NM_001278 // GO:0005524 // ATP binding // inferred from electronic annotation /// NM_001278 // GO:0008384 // IkappaB kinase activity // traceable author statement /// NM_001278 // GO:0042803 // protein homodimerization activity /…	NM_001278 // GenMAPP // Apoptosis /// ENST00000370397 // GenMAPP // Apoptosis /// BC092514 // GenMAPP // Apoptosis /// OTTHUMT00000049836 // GenMAPP // Apoptosis /// OTTHUMT00000049837 // GenMAPP // Apoptosis /// OTTHUMT00000049838 // GenMAPP // Apoptosis /// OTTHUMT00000049839 // GenMAPP // Apoptosis /// uc001kqp.3 // GenMAPP // Apoptosis /// ENST00000485693 // GenMAPP // Apoptosis	ENST00000370397 // Pfam // IPR000719 // Protein kinase domain /// ENST00000370397 // Pfam // IPR022007 // I-kappa-kinase-beta NEMO binding domain /// OTTHUMT00000049836 // Pfam // IPR000719 // Protein kinase domain /// OTTHUMT00000049836 // Pfam // IPR001245 // Serine-threonine/tyrosine-protein kinase catalytic domain /// OTTHUMT00000049836 // Pfam // IPR022007 // I-kappa-kinase-beta NEMO binding…	main	Coding	1 retired transcript(s) from ENSEMBL
TC02003791.hg.1	CREB1	cAMP responsive element binding protein 1	3.48749	3.28643	2.87281	-1.14954	1.33202	1.53121	0.0432726	0.0636743	0.0028854	0.0841598	0.219415	0.00822471	0.162075	0.299927	0.0183091	TC02003791.hg.1	TC02003791.hg.1	chr2	+	208467342	208470282	30	AK091534 // CREB1 // cAMP responsive element binding protein 1 // 2q34 // 1385	AK091534 // NONCODE // accn=AK091534 class=mRNAlike lncRNA name=Human lncRNA ref=JounralRNA transcriptId=1547 cpcScore=-1.2586300 cnci=-0.3524138 // chr2 // 100 // 100 // 0 // --- // 0	AK091534 // P16220 /// AK091534 // Q53X93 /// AK091534 // Q5U0J5 /// AK091534 // B7Z7P1 /// AK091534 // B7Z5C6	AK091534 // Hs.516646 // bladder| blood| bone| bone marrow| brain| cervix| connective tissue| ear| embryonic tissue| eye| heart| intestine| kidney| liver| lung| lymph| lymph node| mammary gland| mouth| muscle| ovary| pancreas| parathyroid| pharynx| placenta| prostate| skin| spleen| stomach| testis| thymus| thyroid| tonsil| trachea| uterus| vascular| bladder carcinoma| breast (mammary gland) tumor…	AK091534 // GO:0002224 // toll-like receptor signaling pathway // traceable author statement /// AK091534 // GO:0002755 // MyD88-dependent toll-like receptor signaling pathway // traceable author statement /// AK091534 // GO:0002756 // MyD88-independent toll-like receptor signaling pathway // traceable author statement /// AK091534 // GO:0006366 // transcription from RNA polymerase II promoter //…	AK091534 // GO:0005634 // nucleus // inferred from direct assay /// AK091534 // GO:0005654 // nucleoplasm // inferred from direct assay /// AK091534 // GO:0005654 // nucleoplasm // traceable author statement /// AK091534 // GO:0005719 // nuclear euchromatin // inferred from direct assay /// AK091534 // GO:0005739 // mitochondrion // inferred from electronic annotation /// AK091534 // GO:1990589 /…	AK091534 // GO:0000978 // RNA polymerase II core promoter proximal region sequence-specific DNA binding // inferred from direct assay /// AK091534 // GO:0000980 // RNA polymerase II distal enhancer sequence-specific DNA binding // inferred from direct assay /// AK091534 // GO:0001077 // transcriptional activator activity, RNA polymerase II core promoter proximal region sequence-specific binding /…	---	---	main	NonCoding	---
TC12000425.hg.1	EIF4B	eukaryotic translation initiation factor 4B	5.9593	5.63878	4.51355	-1.24878	2.18136	2.72405	0.00148337	2.0745e-05	1.41798e-05	0.0106931	0.00497803	0.449215	0.0205929	0.00680465	1	TC12000425.hg.1	TC12000425.hg.1	chr12	+	53399942	53435993	295	NM_001417 // EIF4B // eukaryotic translation initiation factor 4B // 12q13.13 // 1975 /// ENST00000262056 // EIF4B // eukaryotic translation initiation factor 4B // 12q13.13 // 1975 /// ENST00000416762 // EIF4B // eukaryotic translation initiation factor 4B // 12q13.13 // 1975 /// ENST00000420463 // EIF4B // eukaryotic translation initiation factor 4B // 12q13.13 // 1975 /// ENST00000551527 // EI…	NM_001417 // RefSeq // Homo sapiens eukaryotic translation initiation factor 4B (EIF4B), transcript variant 2, mRNA. // chr12 // 100 // 100 // 0 // --- // 0 /// ENST00000262056 // ENSEMBL // eukaryotic translation initiation factor 4B [gene_biotype:protein_coding transcript_biotype:protein_coding] // chr12 // 100 // 100 // 0 // --- // 0 /// ENST00000416762 // ENSEMBL // eukaryotic translation ini…	NM_001417 // P23588 /// NM_001417 // Q7Z5Y0 /// NM_001417 // B4DEP6 /// NM_001417 // B4DS01 /// NM_001417 // B4DRM3 /// NM_001417 // Q6AI40 /// ENST00000262056 // P23588 /// ENST00000262056 // Q7Z5Y0 /// ENST00000262056 // B4DEP6 /// ENST00000262056 // B4DS01 /// ENST00000262056 // B4DRM3 /// ENST00000262056 // Q6AI40 /// ENST00000416762 // P23588 /// ENST00000416762 // Q7Z5Y0 /// ENST00000416762…	NM_001417 // Hs.648394 // adipose tissue| adrenal gland| ascites| bladder| blood| bone| bone marrow| brain| cervix| connective tissue| ear| embryonic tissue| esophagus| eye| heart| intestine| kidney| larynx| liver| lung| lymph| lymph node| mammary gland| mouth| muscle| nerve| ovary| pancreas| parathyroid| pharynx| pituitary gland| placenta| prostate| salivary gland| skin| spleen| stomach| testis|…	NM_001417 // GO:0000288 // nuclear-transcribed mRNA catabolic process, deadenylation-dependent decay // traceable author statement /// NM_001417 // GO:0000289 // nuclear-transcribed mRNA poly(A) tail shortening // traceable author statement /// NM_001417 // GO:0006412 // translation // traceable author statement /// NM_001417 // GO:0006413 // translational initiation // traceable author statement…	NM_001417 // GO:0005829 // cytosol // traceable author statement /// NM_001417 // GO:0016281 // eukaryotic translation initiation factor 4F complex // traceable author statement /// ENST00000262056 // GO:0005829 // cytosol // traceable author statement /// ENST00000262056 // GO:0016281 // eukaryotic translation initiation factor 4F complex // traceable author statement /// ENST00000416762 // GO:0…	NM_001417 // GO:0000166 // nucleotide binding // inferred from electronic annotation /// NM_001417 // GO:0003723 // RNA binding // traceable author statement /// NM_001417 // GO:0003743 // translation initiation factor activity // inferred from electronic annotation /// NM_001417 // GO:0005515 // protein binding // inferred from physical interaction /// NM_001417 // GO:0044822 // poly(A) RNA bind…	NM_001417 // GenMAPP // Translation_Factors /// ENST00000262056 // GenMAPP // Translation_Factors /// ENST00000416762 // GenMAPP // Translation_Factors /// ENST00000420463 // GenMAPP // Translation_Factors /// ENST00000551527 // GenMAPP // Translation_Factors /// AK299329 // GenMAPP // Translation_Factors /// AK299526 // GenMAPP // Translation_Factors /// BC073139 // GenMAPP // Translation_Factor…	ENST00000262056 // Pfam // IPR000504 // RNA recognition motif domain /// ENST00000420463 // Pfam // IPR000504 // RNA recognition motif domain	main	Coding	1 retired transcript(s) from ENSEMBL
TC13001385.hg.1	FLT3	fms-related tyrosine kinase 3	3.39119	3.75234	2.87559	1.28446	1.83624	1.42958	0.00175981	0.00177487	0.017551	0.0117814	0.0221985	0.0317506	0.0226887	0.030344	0.0706801	TC13001385.hg.1	TC13001385.hg.1	chr13	-	28588623	28597558	50	L36162 // FLT3 // fms-related tyrosine kinase 3 // 13q12 // 2322	L36162 // NONCODE // accn=L36162 class=mRNAlike lncRNA name=NULL ref=H-invitational v7.5 transcriptId=HIT000193253 cpcScore=1.3690600 cnci=-0.2157162 // chr13 // 100 // 100 // 0 // --- // 0	L36162 // P36888	L36162 // Hs.507590 // bladder| blood| bone marrow| brain| intestine| kidney| lung| stomach| testis| thymus| gastrointestinal tumor| leukemia| normal| fetus| infant| adult	L36162 // GO:0001776 // leukocyte homeostasis // inferred from sequence or structural similarity /// L36162 // GO:0002318 // myeloid progenitor cell differentiation // inferred from sequence or structural similarity /// L36162 // GO:0002328 // pro-B cell differentiation // inferred from sequence or structural similarity /// L36162 // GO:0002572 // pro-T cell differentiation // inferred from elect…	L36162 // GO:0005788 // endoplasmic reticulum lumen // inferred from electronic annotation /// L36162 // GO:0005887 // integral component of plasma membrane // traceable author statement /// L36162 // GO:0009897 // external side of plasma membrane // inferred from electronic annotation /// L36162 // GO:0005783 // endoplasmic reticulum // inferred from electronic annotation /// L36162 // GO:000998…	L36162 // GO:0004714 // transmembrane receptor protein tyrosine kinase activity // traceable author statement /// L36162 // GO:0004896 // cytokine receptor activity // inferred from sequence or structural similarity /// L36162 // GO:0005021 // vascular endothelial growth factor-activated receptor activity // traceable author statement /// L36162 // GO:0005515 // protein binding // inferred from p…	---	---	main	NonCoding	---
TC06002977.hg.1	FOXO3	forkhead box O3	3.96749	3.79149	3.34362	-1.12975	1.36403	1.54101	0.0583602	0.0302819	0.00160793	0.100077	0.14071	0.0051947	0.192729	0.192342	0.0115639	TC06002977.hg.1	TC06002977.hg.1	chr6	+	109002487	109005971	30	AK024103 // FOXO3 // forkhead box O3 // 6q21 // 2309	AK024103 // NONCODE // accn=AK024103 class=mRNAlike lncRNA name=Human lncRNA ref=JounralRNA transcriptId=5427 cpcScore=-0.0684753 cnci=-0.2965545 // chr6 // 100 // 100 // 0 // --- // 0	AK024103 // O43524 /// AK024103 // Q68DV3 /// AK024103 // B4E1P9	AK024103 // Hs.220950 // adipose tissue| adrenal gland| ascites| blood| bone| brain| cervix| connective tissue| ear| embryonic tissue| esophagus| eye| heart| intestine| kidney| larynx| liver| lung| lymph node| mammary gland| mouth| muscle| nerve| ovary| pancreas| parathyroid| placenta| prostate| salivary gland| skin| spleen| stomach| testis| thymus| thyroid| trachea| umbilical cord| uterus| vascu…	AK024103 // GO:0000122 // negative regulation of transcription from RNA polymerase II promoter // inferred from direct assay /// AK024103 // GO:0000122 // negative regulation of transcription from RNA polymerase II promoter // inferred from mutant phenotype /// AK024103 // GO:0001542 // ovulation from ovarian follicle // inferred from electronic annotation /// AK024103 // GO:0001544 // initiation…	AK024103 // GO:0005634 // nucleus // inferred from direct assay /// AK024103 // GO:0005654 // nucleoplasm // inferred from direct assay /// AK024103 // GO:0005654 // nucleoplasm // traceable author statement /// AK024103 // GO:0005737 // cytoplasm // inferred from direct assay /// AK024103 // GO:0005829 // cytosol // traceable author statement /// AK024103 // GO:0016020 // membrane // inferred fr…	AK024103 // GO:0000981 // RNA polymerase II transcription factor activity, sequence-specific DNA binding // not recorded /// AK024103 // GO:0001047 // core promoter binding // inferred from sequence or structural similarity /// AK024103 // GO:0001221 // transcription cofactor binding // inferred from electronic annotation /// AK024103 // GO:0001227 // transcriptional repressor activity, RNA polym…	---	---	main	NonCoding	---
TC03003047.hg.1	GSK3B	glycogen synthase kinase 3 beta	4.81582	4.6004	4.15305	-1.16104	1.36354	1.58312	0.00302087	0.0114061	2.00077e-05	0.0165383	0.0757841	0.000178799	0.0318495	0.103592	0.000398025	TC03003047.hg.1	TC03003047.hg.1	chr3	-	119545622	119634981	73	AY123976 // GSK3B // glycogen synthase kinase 3 beta // 3q13.3 // 2932	AY123976 // NONCODE // accn=AY123976 class=mRNAlike lncRNA name=NULL ref=H-invitational v7.5 transcriptId=HIT000084572 cpcScore=0.5135090 cnci=-0.1965516 // chr3 // 100 // 100 // 0 // --- // 0 /// CR615239 // NONCODE // accn=CR615239 class=mRNAlike lncRNA name=NULL ref=H-invitational v7.5 transcriptId=HIT000294434 cpcScore=2.1296700 cnci=-0.2251051 // chr3 // 100 // 100 // 0 // --- // 0	AY123976 // Q86TM2 /// AY123976 // P49841 /// AY123976 // Q6FI27 /// AY123976 // B5BUC0	AY123976 // Hs.445733 // ascites| bladder| blood| bone| brain| cervix| connective tissue| embryonic tissue| esophagus| eye| heart| intestine| kidney| liver| lung| lymph node| mammary gland| mouth| muscle| ovary| pancreas| parathyroid| pharynx| pituitary gland| placenta| prostate| skin| stomach| testis| thymus| thyroid| trachea| uterus| bladder carcinoma| breast (mammary gland) tumor| cervical tum…	AY123976 // GO:0000320 // re-entry into mitotic cell cycle // inferred from electronic annotation /// AY123976 // GO:0001837 // epithelial to mesenchymal transition // inferred from mutant phenotype /// AY123976 // GO:0001954 // positive regulation of cell-matrix adhesion // inferred from mutant phenotype /// AY123976 // GO:0005977 // glycogen metabolic process // inferred from direct assay /// A…	AY123976 // GO:0005634 // nucleus // inferred from direct assay /// AY123976 // GO:0005737 // cytoplasm // inferred from direct assay /// AY123976 // GO:0005813 // centrosome // inferred from direct assay /// AY123976 // GO:0005829 // cytosol // traceable author statement /// AY123976 // GO:0005886 // plasma membrane // inferred from direct assay /// AY123976 // GO:0030426 // growth cone // infer…	AY123976 // GO:0001085 // RNA polymerase II transcription factor binding // inferred from physical interaction /// AY123976 // GO:0002039 // p53 binding // inferred from direct assay /// AY123976 // GO:0004674 // protein serine/threonine kinase activity // inferred from direct assay /// AY123976 // GO:0004674 // protein serine/threonine kinase activity // inferred from sequence or structural simi…	AY123976 // GenMAPP // Cell_cycle_KEGG /// AY123976 // GenMAPP // Wnt_signaling /// AY123976 // GenMAPP // Glycogen_Metabolism	---	main	NonCoding	---
TC14002169.hg.1	HSP90AA1	heat shock protein 90kDa alpha (cytosolic), class A member 1	6.68286	6.20394	4.84203	-1.3937	2.57026	3.58216	0.000144336	3.6286e-05	1.41798e-05	0.00259224	0.00349919	0.449215	0.00499215	0.00478318	1	TC14002169.hg.1	TC14002169.hg.1	chr14	-	102551064	102606022	90	BC001695 // HSP90AA1 // heat shock protein 90kDa alpha (cytosolic), class A member 1 // 14q32.33 // 3320 /// BX248761 // HSP90AA1 // heat shock protein 90kDa alpha (cytosolic), class A member 1 // 14q32.33 // 3320 /// X07270 // HSP90AA1 // heat shock protein 90kDa alpha (cytosolic), class A member 1 // 14q32.33 // 3320	BC001695 // NONCODE // accn=BC001695 class=mRNAlike lncRNA name=NULL ref=H-invitational v7.5 transcriptId=HIT000086070 cpcScore=4.9998900 cnci=-0.2230601 // chr14 // 100 // 100 // 0 // --- // 0 /// BX248761 // NONCODE // accn=BX248761 class=mRNAlike lncRNA name=NULL ref=H-invitational v7.5 transcriptId=HIT000267071 cpcScore=1.8667300 cnci=-0.1687069 // chr14 // 100 // 100 // 0 // --- // 0 /// X07…	BC001695 // P07900 /// BC001695 // K9JA46 /// BC001695 // B4DTA5 /// BC001695 // Q86SX1 /// BC001695 // Q2VPJ6 /// BC001695 // O75322 /// BC001695 // Q8TBA7 /// BC001695 // Q96HX7 /// BC001695 // Q86U12 /// BX248761 // Q86SX1 /// BX248761 // P07900 /// BX248761 // K9JA46 /// BX248761 // B4DTA5 /// BX248761 // Q2VPJ6 /// BX248761 // O75322 /// BX248761 // Q8TBA7 /// BX248761 // Q96HX7 /// BX248761…	BC001695 // Hs.525600 // adipose tissue| adrenal gland| ascites| bladder| blood| bone| bone marrow| brain| cervix| connective tissue| ear| embryonic tissue| esophagus| eye| heart| intestine| kidney| larynx| liver| lung| lymph| lymph node| mammary gland| mouth| muscle| nerve| ovary| pancreas| parathyroid| pharynx| pituitary gland| placenta| prostate| salivary gland| skin| spleen| stomach| testis| …	BC001695 // GO:0000086 // G2/M transition of mitotic cell cycle // traceable author statement /// BC001695 // GO:0000278 // mitotic cell cycle // traceable author statement /// BC001695 // GO:0006839 // mitochondrial transport // traceable author statement /// BC001695 // GO:0006898 // receptor-mediated endocytosis // traceable author statement /// BC001695 // GO:0006986 // response to unfolded p…	BC001695 // GO:0005576 // extracellular region // traceable author statement /// BC001695 // GO:0005634 // nucleus // inferred from direct assay /// BC001695 // GO:0005634 // nucleus // inferred from sequence or structural similarity /// BC001695 // GO:0005654 // nucleoplasm // inferred from direct assay /// BC001695 // GO:0005654 // nucleoplasm // traceable author statement /// BC001695 // GO:00…	BC001695 // GO:0000166 // nucleotide binding // traceable author statement /// BC001695 // GO:0005515 // protein binding // inferred from physical interaction /// BC001695 // GO:0005524 // ATP binding // traceable author statement /// BC001695 // GO:0016887 // ATPase activity // inferred from direct assay /// BC001695 // GO:0023026 // MHC class II protein complex binding // inferred from direct a…	---	---	main	NonCoding	---
TC06000615.hg.1	HSP90AB1	heat shock protein 90kDa alpha (cytosolic), class B member 1	6.55953	6.13417	4.7219	-1.3429	2.66156	3.57421	0.00100849	1.85188e-05	1.41798e-05	0.00847625	0.00723804	0.449215	0.0163236	0.00989394	1	TC06000615.hg.1	TC06000615.hg.1	chr6	+	44214824	44221620	183	NM_007355 // HSP90AB1 // heat shock protein 90kDa alpha (cytosolic), class B member 1 // 6p12 // 3326 /// ENST00000353801 // HSP90AB1 // heat shock protein 90kDa alpha (cytosolic), class B member 1 // 6p12 // 3326 /// ENST00000371554 // HSP90AB1 // heat shock protein 90kDa alpha (cytosolic), class B member 1 // 6p12 // 3326 /// ENST00000371646 // HSP90AB1 // heat shock protein 90kDa alpha (cytoso…	NM_007355 // RefSeq // Homo sapiens heat shock protein 90kDa alpha (cytosolic), class B member 1 (HSP90AB1), transcript variant 2, mRNA. // chr6 // 100 // 100 // 0 // --- // 0 /// ENST00000353801 // ENSEMBL // heat shock protein 90kDa alpha (cytosolic), class B member 1 [gene_biotype:protein_coding transcript_biotype:protein_coding] // chr6 // 100 // 100 // 0 // --- // 0 /// ENST00000371554 // EN…	NM_007355 // P08238 /// NM_007355 // Q6PK50 /// NM_007355 // A8K3W9 /// NM_007355 // B4DGL0 /// NM_007355 // Q9H6X9 /// NM_007355 // B4DMA2 /// NM_007355 // A0A024RD80 /// ENST00000353801 // P08238 /// ENST00000353801 // A0A024RD80 /// ENST00000353801 // Q6PK50 /// ENST00000353801 // A8K3W9 /// ENST00000353801 // B4DGL0 /// ENST00000353801 // Q9H6X9 /// ENST00000353801 // B4DMA2 /// ENST000003715…	NM_007355 // Hs.509736 // adipose tissue| adrenal gland| ascites| bladder| blood| bone| bone marrow| brain| cervix| connective tissue| ear| embryonic tissue| esophagus| eye| heart| intestine| kidney| larynx| liver| lung| lymph| lymph node| mammary gland| mouth| muscle| nerve| ovary| pancreas| parathyroid| pharynx| pituitary gland| placenta| prostate| salivary gland| skin| spleen| stomach| testis|…	NM_007355 // GO:0001890 // placenta development // inferred from electronic annotation /// NM_007355 // GO:0006457 // protein folding // inferred from electronic annotation /// NM_007355 // GO:0006986 // response to unfolded protein // non-traceable author statement /// NM_007355 // GO:0007411 // axon guidance // traceable author statement /// NM_007355 // GO:0009651 // response to salt stress //…	NM_007355 // GO:0005654 // nucleoplasm // traceable author statement /// NM_007355 // GO:0005737 // cytoplasm // inferred from direct assay /// NM_007355 // GO:0005739 // mitochondrion // inferred from direct assay /// NM_007355 // GO:0005829 // cytosol // traceable author statement /// NM_007355 // GO:0008180 // COP9 signalosome // inferred from direct assay /// NM_007355 // GO:0009986 // cell s…	NM_007355 // GO:0002134 // UTP binding // inferred from electronic annotation /// NM_007355 // GO:0002135 // CTP binding // inferred from electronic annotation /// NM_007355 // GO:0003725 // double-stranded RNA binding // inferred from direct assay /// NM_007355 // GO:0005515 // protein binding // inferred from physical interaction /// NM_007355 // GO:0005524 // ATP binding // inferred from elect…	---	ENST00000353801 // Pfam // IPR001404 // Heat shock protein Hsp90 family /// ENST00000353801 // Pfam // IPR003594 // Histidine kinase-like ATPase, C-terminal domain /// ENST00000371554 // Pfam // IPR001404 // Heat shock protein Hsp90 family /// ENST00000371554 // Pfam // IPR003594 // Histidine kinase-like ATPase, C-terminal domain /// ENST00000371646 // Pfam // IPR001404 // Heat shock protein Hsp9…	main	Coding	7 retired transcript(s) from ENSEMBL, Havana transcript
TC12000803.hg.1	HSP90B1	heat shock protein 90kDa beta (Grp94), member 1	6.12995	5.75543	4.05704	-1.29641	3.24539	4.20735	0.00588789	1.6562e-05	1.41798e-05	0.0250336	0.0147322	0.449215	0.0482099	0.0201379	1	TC12000803.hg.1	TC12000803.hg.1	chr12	+	104324112	104341704	222	NM_003299 // HSP90B1 // heat shock protein 90kDa beta (Grp94), member 1 // 12q24.2-q24.3 // 7184 /// NR_037425 // MIR3652 // microRNA 3652 // --- // 100500842 /// ENST00000299767 // HSP90B1 // heat shock protein 90kDa beta (Grp94), member 1 // 12q24.2-q24.3 // 7184 /// AK300521 // HSP90B1 // heat shock protein 90kDa beta (Grp94), member 1 // 12q24.2-q24.3 // 7184 /// BC009195 // HSP90B1 // heat s…	NM_003299 // RefSeq // Homo sapiens heat shock protein 90kDa beta (Grp94), member 1 (HSP90B1), mRNA. // chr12 // 100 // 100 // 0 // --- // 0 /// NR_037425 // RefSeq // Homo sapiens microRNA 3652 (MIR3652), microRNA. // chr12 // 100 // 100 // 0 // --- // 0 /// ENST00000299767 // ENSEMBL // heat shock protein 90kDa beta (Grp94), member 1 [gene_biotype:protein_coding transcript_biotype:protein_codin…	NM_003299 // P14625 /// NM_003299 // Q96GW1 /// NM_003299 // B4DU71 /// NM_003299 // Q5CAQ5 /// NM_003299 // B4DHT9 /// NM_003299 // B4DQX3 /// NM_003299 // V9HWP2 /// ENST00000299767 // P14625 /// ENST00000299767 // V9HWP2 /// ENST00000299767 // Q96GW1 /// ENST00000299767 // B4DU71 /// ENST00000299767 // Q5CAQ5 /// ENST00000299767 // B4DHT9 /// ENST00000299767 // B4DQX3 /// AK300521 // B4DU71 //…	NM_003299 // Hs.192374 // adipose tissue| adrenal gland| ascites| bladder| blood| bone| bone marrow| brain| cervix| connective tissue| ear| embryonic tissue| esophagus| eye| heart| intestine| kidney| larynx| liver| lung| lymph node| mammary gland| mouth| muscle| nerve| ovary| pancreas| parathyroid| pharynx| pituitary gland| placenta| prostate| salivary gland| skin| spleen| stomach| testis| thymus…	NM_003299 // GO:0001666 // response to hypoxia // inferred from direct assay /// NM_003299 // GO:0002224 // toll-like receptor signaling pathway // traceable author statement /// NM_003299 // GO:0006898 // receptor-mediated endocytosis // traceable author statement /// NM_003299 // GO:0015031 // protein transport // non-traceable author statement /// NM_003299 // GO:0030433 // ER-associated ubiqu…	NM_003299 // GO:0005576 // extracellular region // traceable author statement /// NM_003299 // GO:0005634 // nucleus // inferred from direct assay /// NM_003299 // GO:0005783 // endoplasmic reticulum // inferred from direct assay /// NM_003299 // GO:0005783 // endoplasmic reticulum // traceable author statement /// NM_003299 // GO:0005788 // endoplasmic reticulum lumen // inferred from direct ass…	NM_003299 // GO:0003723 // RNA binding // inferred from direct assay /// NM_003299 // GO:0005509 // calcium ion binding // traceable author statement /// NM_003299 // GO:0005515 // protein binding // inferred from physical interaction /// NM_003299 // GO:0005524 // ATP binding // inferred from electronic annotation /// NM_003299 // GO:0019903 // protein phosphatase binding // inferred from direct…	---	ENST00000299767 // Pfam // IPR001404 // Heat shock protein Hsp90 family	main	Coding	2 retired transcript(s) from ENSEMBL
TC02001083.hg.1	ITGA4	integrin alpha 4	4.86404	4.55421	3.4924	-1.23956	2.08755	2.58765	0.00119354	1.64344e-05	1.41798e-05	0.0093612	0.0166251	0.449215	0.0180278	0.0227255	1	TC02001083.hg.1	TC02001083.hg.1	chr2	+	182321619	182402468	480	NM_000885 // ITGA4 // integrin alpha 4 // 2q31.3 // 3676 /// ENST00000339307 // ITGA4 // integrin alpha 4 // 2q31.3 // 3676 /// ENST00000397033 // ITGA4 // integrin alpha 4 // 2q31.3 // 3676 /// ENST00000478440 // ITGA4 // integrin alpha 4 // 2q31.3 // 3676 /// AK303478 // ITGA4 // integrin alpha 4 // 2q31.3 // 3676 /// AK310610 // ITGA4 // integrin alpha 4 // 2q31.3 // 3676 /// BC080190 // ITGA4…	NM_000885 // RefSeq // Homo sapiens integrin, alpha 4 (antigen CD49D, alpha 4 subunit of VLA-4 receptor) (ITGA4), transcript variant 1, mRNA. // chr2 // 100 // 100 // 0 // --- // 0 /// ENST00000339307 // ENSEMBL // integrin, alpha 4 (antigen CD49D, alpha 4 subunit of VLA-4 receptor) [gene_biotype:protein_coding transcript_biotype:protein_coding] // chr2 // 100 // 100 // 0 // --- // 0 /// ENST0000…	NM_000885 // P13612 /// NM_000885 // Q8IU71 /// NM_000885 // Q8IUA2 /// NM_000885 // Q8IU66 /// NM_000885 // B4E045 /// NM_000885 // Q68EM9 /// NM_000885 // B4E0Q2 /// NM_000885 // Q6PJE7 /// NM_000885 // Q59H74 /// ENST00000339307 // P13612 /// ENST00000339307 // Q8IU71 /// ENST00000339307 // Q8IUA2 /// ENST00000339307 // Q8IU66 /// ENST00000339307 // B4E045 /// ENST00000339307 // Q68EM9 /// ENS…	NM_000885 // Hs.440955 // blood| bone| bone marrow| brain| connective tissue| ear| embryonic tissue| eye| heart| intestine| kidney| liver| lung| lymph| lymph node| mammary gland| mouth| muscle| ovary| pancreas| pharynx| placenta| prostate| skin| spleen| stomach| testis| thymus| trachea| uterus| vascular| bladder carcinoma| breast (mammary gland) tumor| chondrosarcoma| germ cell tumor| glioma| hea…	NM_000885 // GO:0001974 // blood vessel remodeling // inferred from electronic annotation /// NM_000885 // GO:0003366 // cell-matrix adhesion involved in ameboidal cell migration // inferred from mutant phenotype /// NM_000885 // GO:0007157 // heterophilic cell-cell adhesion via plasma membrane cell adhesion molecules // inferred from electronic annotation /// NM_000885 // GO:0007159 // leukocyte…	NM_000885 // GO:0005886 // plasma membrane // inferred from direct assay /// NM_000885 // GO:0005886 // plasma membrane // traceable author statement /// NM_000885 // GO:0005911 // cell-cell junction // inferred from electronic annotation /// NM_000885 // GO:0005925 // focal adhesion // inferred from direct assay /// NM_000885 // GO:0009897 // external side of plasma membrane // inferred from ele…	NM_000885 // GO:0001968 // fibronectin binding // inferred from electronic annotation /// NM_000885 // GO:0005515 // protein binding // inferred from physical interaction /// NM_000885 // GO:0046872 // metal ion binding // inferred from electronic annotation /// NM_000885 // GO:0050839 // cell adhesion molecule binding // inferred from mutant phenotype /// NM_000885 // GO:0050839 // cell adhesion…	NM_000885 // GenMAPP // Integrin-mediated_cell_adhesion_KEGG /// ENST00000339307 // GenMAPP // Integrin-mediated_cell_adhesion_KEGG /// ENST00000397033 // GenMAPP // Integrin-mediated_cell_adhesion_KEGG /// ENST00000478440 // GenMAPP // Integrin-mediated_cell_adhesion_KEGG /// AK303478 // GenMAPP // Integrin-mediated_cell_adhesion_KEGG /// BC080190 // GenMAPP // Integrin-mediated_cell_adhesion_KE…	ENST00000397033 // Pfam // IPR013649 // Integrin alpha-2 /// OTTHUMT00000334427 // Pfam // IPR013517 // FG-GAP repeat /// OTTHUMT00000334427 // Pfam // IPR013517 // FG-GAP repeat /// OTTHUMT00000334427 // Pfam // IPR013649 // Integrin alpha-2 /// OTTHUMT00000334432 // Pfam // IPR013517 // FG-GAP repeat /// OTTHUMT00000334432 // Pfam // IPR013517 // FG-GAP repeat /// OTTHUMT00000334432 // Pfam // …	main	Coding	1 retired transcript(s) from ENSEMBL
TC10001163.hg.1	ITGB1	integrin beta 1	4.85229	4.4839	4.06045	-1.29091	1.34113	1.73128	1.4435e-05	0.00487814	1.42932e-05	0.0044421	0.0439988	0.000319329	0.00855462	0.0601435	0.00071086	TC10001163.hg.1	TC10001163.hg.1	chr10	-	33189246	33294720	405	NM_002211 // ITGB1 // integrin beta 1 // 10p11.2 // 3688 /// NM_033668 // ITGB1 // integrin beta 1 // 10p11.2 // 3688 /// NM_133376 // ITGB1 // integrin beta 1 // 10p11.2 // 3688 /// ENST00000302278 // ITGB1 // integrin beta 1 // 10p11.2 // 3688 /// ENST00000396033 // ITGB1 // integrin beta 1 // 10p11.2 // 3688 /// ENST00000423113 // ITGB1 // integrin beta 1 // 10p11.2 // 3688 /// ENST00000484088…	NM_002211 // RefSeq // Homo sapiens integrin, beta 1 (fibronectin receptor, beta polypeptide, antigen CD29 includes MDF2, MSK12) (ITGB1), transcript variant 1A, mRNA. // chr10 // 100 // 100 // 0 // --- // 0 /// NM_033668 // RefSeq // Homo sapiens integrin, beta 1 (fibronectin receptor, beta polypeptide, antigen CD29 includes MDF2, MSK12) (ITGB1), transcript variant 1D, mRNA. // chr10 // 100 // 10…	NM_002211 // P05556 /// NM_033668 // P05556 /// NM_133376 // P05556 /// ENST00000302278 // P05556 /// ENST00000396033 // P05556 /// ENST00000423113 // P05556 /// ENST00000484088 // P05556 /// BC020057 // P05556 /// OTTHUMT00000047496 // P05556 /// OTTHUMT00000047497 // P05556 /// OTTHUMT00000047498 // P05556 /// OTTHUMT00000047499 // P05556 /// OTTHUMT00000047500 // P05556 /// OTTHUMT00000047501 …	NM_002211 // Hs.643813 // adipose tissue| adrenal gland| ascites| bladder| blood| bone| bone marrow| brain| cervix| connective tissue| ear| embryonic tissue| esophagus| eye| heart| intestine| kidney| larynx| liver| lung| lymph| lymph node| mammary gland| mouth| muscle| nerve| ovary| pancreas| parathyroid| pharynx| placenta| prostate| salivary gland| skin| spleen| stomach| testis| thymus| thyroid|…	NM_002211 // GO:0000082 // G1/S transition of mitotic cell cycle // inferred from electronic annotation /// NM_002211 // GO:0001701 // in utero embryonic development // inferred from electronic annotation /// NM_002211 // GO:0001708 // cell fate specification // inferred from electronic annotation /// NM_002211 // GO:0002042 // cell migration involved in sprouting angiogenesis // inferred from el…	NM_002211 // GO:0001726 // ruffle // traceable author statement /// NM_002211 // GO:0005737 // cytoplasm // inferred from direct assay /// NM_002211 // GO:0005886 // plasma membrane // inferred from direct assay /// NM_002211 // GO:0005886 // plasma membrane // non-traceable author statement /// NM_002211 // GO:0005886 // plasma membrane // traceable author statement /// NM_002211 // GO:0005925 /…	NM_002211 // GO:0001618 // virus receptor activity // inferred from electronic annotation /// NM_002211 // GO:0001968 // fibronectin binding // inferred from physical interaction /// NM_002211 // GO:0002020 // protease binding // inferred from physical interaction /// NM_002211 // GO:0003779 // actin binding // inferred from direct assay /// NM_002211 // GO:0005178 // integrin binding // inferred…	NM_002211 // GenMAPP // Integrin-mediated_cell_adhesion_KEGG /// NM_033668 // GenMAPP // Integrin-mediated_cell_adhesion_KEGG /// NM_133376 // GenMAPP // Integrin-mediated_cell_adhesion_KEGG /// ENST00000302278 // GenMAPP // Integrin-mediated_cell_adhesion_KEGG /// ENST00000396033 // GenMAPP // Integrin-mediated_cell_adhesion_KEGG /// ENST00000423113 // GenMAPP // Integrin-mediated_cell_adhesion_…	ENST00000302278 // Pfam // IPR002369 // Integrin beta subunit, N-terminal /// ENST00000302278 // Pfam // IPR012896 // Integrin beta subunit, tail /// ENST00000302278 // Pfam // IPR013111 // EGF-like domain, extracellular /// ENST00000302278 // Pfam // IPR014836 // Integrin beta subunit, cytoplasmic domain /// ENST00000396033 // Pfam // IPR002369 // Integrin beta subunit, N-terminal /// ENST000003…	main	Coding	1 retired transcript(s) from ENSEMBL
TC09000035.hg.1	JAK2	Janus kinase 2	3.82372	3.50327	2.86726	-1.24872	1.55403	1.94054	3.59457e-05	0.000285184	1.41798e-05	0.00126814	0.0075029	0.449215	0.0024422	0.010256	1	TC09000035.hg.1	TC09000035.hg.1	chr9	+	4985033	5128183	374	NM_004972 // JAK2 // Janus kinase 2 // 9p24 // 3717 /// ENST00000381652 // JAK2 // Janus kinase 2 // 9p24 // 3717 /// ENST00000487310 // JAK2 // Janus kinase 2 // 9p24 // 3717 /// AK292525 // JAK2 // Janus kinase 2 // 9p24 // 3717 /// BC039695 // JAK2 // Janus kinase 2 // 9p24 // 3717 /// OTTHUMT00000051609 // JAK2 // Janus kinase 2 // 9p24 // 3717 /// OTTHUMT00000051610 // JAK2 // Janus kinase 2…	NM_004972 // RefSeq // Homo sapiens Janus kinase 2 (JAK2), mRNA. // chr9 // 100 // 100 // 0 // --- // 0 /// ENST00000381652 // ENSEMBL // Janus kinase 2 [gene_biotype:protein_coding transcript_biotype:protein_coding] // chr9 // 100 // 100 // 0 // --- // 0 /// ENST00000487310 // ENSEMBL // Janus kinase 2 [gene_biotype:protein_coding transcript_biotype:processed_transcript] // chr9 // 100 // 100 //…	NM_004972 // O60674 /// NM_004972 // G8FPZ9 /// NM_004972 // B4DYV1 /// NM_004972 // A8K910 /// NM_004972 // Q8IXP2 /// ENST00000381652 // O60674 /// ENST00000381652 // G8FPZ9 /// ENST00000381652 // B4DYV1 /// ENST00000381652 // A8K910 /// ENST00000381652 // Q8IXP2 /// ENST00000487310 // O60674 /// ENST00000487310 // G8FPZ9 /// ENST00000487310 // B4DYV1 /// ENST00000487310 // A8K910 /// ENST00000…	NM_004972 // Hs.656213 // adipose tissue| bone| bone marrow| brain| connective tissue| eye| intestine| kidney| liver| lung| lymph node| mammary gland| muscle| ovary| pancreas| placenta| prostate| skin| spleen| stomach| testis| thymus| trachea| uterus| vascular| chondrosarcoma| colorectal tumor| gastrointestinal tumor| germ cell tumor| kidney tumor| leukemia| liver tumor| lung tumor| non-neoplasia…	NM_004972 // GO:0000165 // MAPK cascade // traceable author statement /// NM_004972 // GO:0000186 // activation of MAPKK activity // traceable author statement /// NM_004972 // GO:0002250 // adaptive immune response // inferred from electronic annotation /// NM_004972 // GO:0006325 // chromatin organization // traceable author statement /// NM_004972 // GO:0006468 // protein phosphorylation // tr…	NM_004972 // GO:0005634 // nucleus // inferred from direct assay /// NM_004972 // GO:0005654 // nucleoplasm // traceable author statement /// NM_004972 // GO:0005737 // cytoplasm // inferred from direct assay /// NM_004972 // GO:0005829 // cytosol // traceable author statement /// NM_004972 // GO:0005856 // cytoskeleton // inferred from electronic annotation /// NM_004972 // GO:0005901 // caveola…	NM_004972 // GO:0004672 // protein kinase activity // non-traceable author statement /// NM_004972 // GO:0004713 // protein tyrosine kinase activity // not recorded /// NM_004972 // GO:0004713 // protein tyrosine kinase activity // inferred from direct assay /// NM_004972 // GO:0004713 // protein tyrosine kinase activity // inferred from sequence or structural similarity /// NM_004972 // GO:00047…	---	ENST00000381652 // Pfam // IPR000980 // SH2 domain /// ENST00000381652 // Pfam // IPR001245 // Serine-threonine/tyrosine-protein kinase catalytic domain /// ENST00000381652 // Pfam // IPR001245 // Serine-threonine/tyrosine-protein kinase catalytic domain /// OTTHUMT00000051609 // Pfam // IPR000719 // Protein kinase domain /// OTTHUMT00000051609 // Pfam // IPR000719 // Protein kinase domain /// OT…	main	Coding	3 retired transcript(s) from Havana transcript, ENSEMBL
TC04000313.hg.1	KIT	v-kit Hardy-Zuckerman 4 feline sarcoma viral oncogene homolog	4.21219	4.22704	3.40177	1.01035	1.77186	1.75371	0.868666	0.00011592	6.51135e-05	0.484732	0.00476156	0.00039172	0.9335	0.00650876	0.000872009	TC04000313.hg.1	TC04000313.hg.1	chr4	+	55524085	55606881	259	NM_000222 // KIT // v-kit Hardy-Zuckerman 4 feline sarcoma viral oncogene homolog // 4q12 // 3815 /// NM_001093772 // KIT // v-kit Hardy-Zuckerman 4 feline sarcoma viral oncogene homolog // 4q12 // 3815 /// ENST00000288135 // KIT // v-kit Hardy-Zuckerman 4 feline sarcoma viral oncogene homolog // 4q12 // 3815 /// ENST00000412167 // KIT // v-kit Hardy-Zuckerman 4 feline sarcoma viral oncogene homo…	NM_000222 // RefSeq // Homo sapiens v-kit Hardy-Zuckerman 4 feline sarcoma viral oncogene homolog (KIT), transcript variant 1, mRNA. // chr4 // 100 // 100 // 0 // --- // 0 /// NM_001093772 // RefSeq // Homo sapiens v-kit Hardy-Zuckerman 4 feline sarcoma viral oncogene homolog (KIT), transcript variant 2, mRNA. // chr4 // 100 // 100 // 0 // --- // 0 /// ENST00000288135 // ENSEMBL // v-kit Hardy-Zu…	NM_000222 // P10721 /// NM_000222 // D5MAV9 /// NM_000222 // E2I6G0 /// NM_000222 // D5MAV8 /// NM_000222 // Q8TCG9 /// NM_000222 // A0A024RDA0 /// NM_001093772 // P10721 /// NM_001093772 // D5MAV9 /// NM_001093772 // E2I6G0 /// NM_001093772 // D5MAV8 /// NM_001093772 // Q8TCG9 /// ENST00000288135 // P10721 /// ENST00000288135 // A0A024RDA0 /// ENST00000288135 // D5MAV9 /// ENST00000288135 // E2I…	NM_000222 // Hs.479754 // adipose tissue| bladder| brain| connective tissue| ear| embryonic tissue| eye| heart| intestine| kidney| liver| lung| mammary gland| muscle| nerve| ovary| pancreas| placenta| skin| spleen| testis| thymus| trachea| umbilical cord| uterus| bladder carcinoma| breast (mammary gland) tumor| chondrosarcoma| colorectal tumor| germ cell tumor| glioma| kidney tumor| non-neoplasia…	NM_000222 // GO:0000165 // MAPK cascade // traceable author statement /// NM_000222 // GO:0000186 // activation of MAPKK activity // traceable author statement /// NM_000222 // GO:0000187 // activation of MAPK activity // inferred from direct assay /// NM_000222 // GO:0001541 // ovarian follicle development // inferred from sequence or structural similarity /// NM_000222 // GO:0002318 // myeloid …	NM_000222 // GO:0001669 // acrosomal vesicle // inferred from electronic annotation /// NM_000222 // GO:0005615 // extracellular space // inferred from direct assay /// NM_000222 // GO:0005886 // plasma membrane // traceable author statement /// NM_000222 // GO:0005911 // cell-cell junction // inferred from electronic annotation /// NM_000222 // GO:0009897 // external side of plasma membrane // i…	NM_000222 // GO:0002020 // protease binding // inferred from electronic annotation /// NM_000222 // GO:0004713 // protein tyrosine kinase activity // traceable author statement /// NM_000222 // GO:0004714 // transmembrane receptor protein tyrosine kinase activity // inferred from direct assay /// NM_000222 // GO:0004716 // receptor signaling protein tyrosine kinase activity // inferred from elect…	---	ENST00000288135 // Pfam // IPR001245 // Serine-threonine/tyrosine-protein kinase catalytic domain /// ENST00000288135 // Pfam // IPR013151 // Immunoglobulin /// ENST00000412167 // Pfam // IPR001245 // Serine-threonine/tyrosine-protein kinase catalytic domain /// ENST00000412167 // Pfam // IPR013151 // Immunoglobulin /// OTTHUMT00000250618 // Pfam // IPR000719 // Protein kinase domain /// OTTHUMT0…	main	Coding	1 retired transcript(s) from ENSEMBL
TC01003205.hg.1	MCL1	myeloid cell leukemia 1	4.4151	4.62661	3.93215	1.1579	1.61828	1.3976	0.0167451	0.00124161	0.00869196	0.04709	0.0178233	0.0189878	0.0906861	0.0243634	0.0422689	TC01003205.hg.1	TC01003205.hg.1	chr1	-	150547027	150552214	150	NM_001197320 // MCL1 // myeloid cell leukemia 1 // 1q21 // 4170 /// NM_021960 // MCL1 // myeloid cell leukemia 1 // 1q21 // 4170 /// NM_182763 // MCL1 // myeloid cell leukemia 1 // 1q21 // 4170 /// ENST00000307940 // MCL1 // myeloid cell leukemia 1 // 1q21 // 4170 /// ENST00000369026 // MCL1 // myeloid cell leukemia 1 // 1q21 // 4170 /// ENST00000464132 // MCL1 // myeloid cell leukemia 1 // 1q21 …	NM_001197320 // RefSeq // Homo sapiens myeloid cell leukemia 1 (MCL1), transcript variant 3, mRNA. // chr1 // 100 // 100 // 0 // --- // 0 /// NM_021960 // RefSeq // Homo sapiens myeloid cell leukemia 1 (MCL1), transcript variant 1, mRNA. // chr1 // 100 // 100 // 0 // --- // 0 /// NM_182763 // RefSeq // Homo sapiens myeloid cell leukemia 1 (MCL1), transcript variant 2, mRNA. // chr1 // 100 // 100 …	NM_001197320 // Q07820 /// NM_001197320 // B4DG83 /// NM_001197320 // C8YZ26 /// NM_001197320 // B4DLY8 /// NM_001197320 // B4DU51 /// NM_001197320 // B4E3L8 /// NM_001197320 // A0A087WT64 /// NM_021960 // Q07820 /// NM_021960 // B4DG83 /// NM_021960 // C8YZ26 /// NM_021960 // B4DLY8 /// NM_021960 // B4DU51 /// NM_021960 // B4E3L8 /// NM_182763 // Q07820 /// NM_182763 // B4DG83 /// NM_182763 // C…	NM_001197320 // Hs.632486 // adipose tissue| adrenal gland| ascites| bladder| blood| bone| bone marrow| brain| cervix| connective tissue| ear| embryonic tissue| esophagus| eye| heart| intestine| kidney| larynx| liver| lung| lymph| lymph node| mammary gland| mouth| muscle| nerve| ovary| pancreas| parathyroid| pharynx| pituitary gland| placenta| prostate| salivary gland| skin| spleen| stomach| test…	NM_001197320 // GO:0001709 // cell fate determination // non-traceable author statement /// NM_001197320 // GO:0007275 // multicellular organismal development // inferred from electronic annotation /// NM_001197320 // GO:0008630 // intrinsic apoptotic signaling pathway in response to DNA damage // not recorded /// NM_001197320 // GO:0008637 // apoptotic mitochondrial changes // inferred from elec…	NM_001197320 // GO:0005634 // nucleus // inferred from direct assay /// NM_001197320 // GO:0005654 // nucleoplasm // inferred from electronic annotation /// NM_001197320 // GO:0005737 // cytoplasm // traceable author statement /// NM_001197320 // GO:0005739 // mitochondrion // inferred from direct assay /// NM_001197320 // GO:0005741 // mitochondrial outer membrane // traceable author statement /…	NM_001197320 // GO:0005515 // protein binding // inferred from physical interaction /// NM_001197320 // GO:0015266 // protein channel activity // traceable author statement /// NM_001197320 // GO:0042803 // protein homodimerization activity // not recorded /// NM_001197320 // GO:0046982 // protein heterodimerization activity // inferred from physical interaction /// NM_001197320 // GO:0051434 // …	NM_001197320 // GenMAPP // Apoptosis_GenMAPP /// NM_001197320 // GenMAPP // Apoptosis_KEGG /// NM_021960 // GenMAPP // Apoptosis_GenMAPP /// NM_021960 // GenMAPP // Apoptosis_KEGG /// NM_182763 // GenMAPP // Apoptosis_GenMAPP /// NM_182763 // GenMAPP // Apoptosis_KEGG /// ENST00000307940 // GenMAPP // Apoptosis_GenMAPP /// ENST00000307940 // GenMAPP // Apoptosis_KEGG /// ENST00000369026 // GenMAP…	ENST00000369026 // Pfam // IPR026298 // Blc2 family /// OTTHUMT00000084402 // Pfam // IPR026298 // Blc2 family	main	Coding	1 retired transcript(s) from ENSEMBL
TC12000606.hg.1	MDM2	MDM2 proto-oncogene, E3 ubiquitin protein ligase	4.38722	3.97019	3.63761	-1.33518	1.25926	1.68134	1.4194e-05	0.0398712	1.45768e-05	0.00852102	0.165997	0.000233819	0.0164098	0.226908	0.000520506	TC12000606.hg.1	TC12000606.hg.1	chr12	+	69201956	69239214	295	NM_002392 // MDM2 // MDM2 proto-oncogene, E3 ubiquitin protein ligase // 12q14.3-q15 // 4193 /// ENST00000258148 // MDM2 // MDM2 proto-oncogene, E3 ubiquitin protein ligase // 12q14.3-q15 // 4193 /// ENST00000258149 // MDM2 // MDM2 proto-oncogene, E3 ubiquitin protein ligase // 12q14.3-q15 // 4193 /// ENST00000299252 // MDM2 // MDM2 proto-oncogene, E3 ubiquitin protein ligase // 12q14.3-q15 // 41…	NM_002392 // RefSeq // Homo sapiens MDM2 proto-oncogene, E3 ubiquitin protein ligase (MDM2), transcript variant 1, mRNA. // chr12 // 100 // 100 // 0 // --- // 0 /// ENST00000258148 // ENSEMBL // MDM2 proto-oncogene, E3 ubiquitin protein ligase [gene_biotype:protein_coding transcript_biotype:protein_coding] // chr12 // 100 // 100 // 0 // --- // 0 /// ENST00000258149 // ENSEMBL // MDM2 proto-oncoge…	NM_002392 // Q00987 /// NM_002392 // I6TMT6 /// NM_002392 // Q9H4C2 /// NM_002392 // Q96DS5 /// NM_002392 // Q9H4C5 /// NM_002392 // A8WFP2 /// NM_002392 // Q9H4C3 /// NM_002392 // Q8TE47 /// NM_002392 // A7UKY0 /// NM_002392 // A7UKX8 /// NM_002392 // Q96DS3 /// NM_002392 // Q96DS0 /// NM_002392 // A7UKX9 /// NM_002392 // Q96DS4 /// NM_002392 // Q86WA2 /// NM_002392 // Q9H4C4 /// NM_002392 // Q8…	NM_002392 // Hs.484551 // adipose tissue| bladder| blood| bone| bone marrow| brain| cervix| connective tissue| embryonic tissue| eye| heart| intestine| kidney| larynx| liver| lung| lymph node| mammary gland| mouth| muscle| nerve| ovary| pancreas| parathyroid| pharynx| pituitary gland| placenta| prostate| salivary gland| skin| stomach| testis| thyroid| trachea| uterus| vascular| bladder carcinoma|…	NM_002392 // GO:0000122 // negative regulation of transcription from RNA polymerase II promoter // inferred from direct assay /// NM_002392 // GO:0006461 // protein complex assembly // inferred from direct assay /// NM_002392 // GO:0006977 // DNA damage response, signal transduction by p53 class mediator resulting in cell cycle arrest // inferred from mutant phenotype /// NM_002392 // GO:0006977 …	NM_002392 // GO:0005634 // nucleus // inferred from direct assay /// NM_002392 // GO:0005634 // nucleus // inferred from mutant phenotype /// NM_002392 // GO:0005654 // nucleoplasm // inferred from direct assay /// NM_002392 // GO:0005654 // nucleoplasm // traceable author statement /// NM_002392 // GO:0005730 // nucleolus // inferred from direct assay /// NM_002392 // GO:0005737 // cytoplasm // …	NM_002392 // GO:0002039 // p53 binding // inferred from physical interaction /// NM_002392 // GO:0004842 // ubiquitin-protein transferase activity // inferred from direct assay /// NM_002392 // GO:0004842 // ubiquitin-protein transferase activity // inferred from mutant phenotype /// NM_002392 // GO:0005515 // protein binding // inferred from physical interaction /// NM_002392 // GO:0008270 // zi…	NM_002392 // GenMAPP // Apoptosis /// NM_002392 // GenMAPP // Apoptosis_GenMAPP /// NM_002392 // GenMAPP // Cell_cycle_KEGG /// NM_002392 // GenMAPP // G1_to_S_cell_cycle_Reactome /// ENST00000258148 // GenMAPP // Apoptosis /// ENST00000258148 // GenMAPP // Apoptosis_GenMAPP /// ENST00000258148 // GenMAPP // Cell_cycle_KEGG /// ENST00000258148 // GenMAPP // G1_to_S_cell_cycle_Reactome /// ENST000…	ENST00000258148 // Pfam // IPR001876 // Zinc finger, RanBP2-type /// ENST00000258148 // Pfam // IPR003121 // SWIB/MDM2 domain /// ENST00000258149 // Pfam // IPR001876 // Zinc finger, RanBP2-type /// ENST00000258149 // Pfam // IPR003121 // SWIB/MDM2 domain /// ENST00000299252 // Pfam // IPR001876 // Zinc finger, RanBP2-type /// ENST00000348801 // Pfam // IPR001876 // Zinc finger, RanBP2-type /// E…	main	Coding	4 retired transcript(s) from ENSEMBL
TC06003069.hg.1	MYB	v-myb avian myeloblastosis viral oncogene homolog	6.02569	5.58698	3.5711	-1.3554	4.04426	5.48157	0.0180943	3.85264e-05	1.41798e-05	0.0494412	0.00345679	0.449215	0.0952142	0.00472522	1	TC06003069.hg.1	TC06003069.hg.1	chr6	+	135511266	135511485	30	AJ616795 // MYB // v-myb avian myeloblastosis viral oncogene homolog // 6q22-q23 // 4602	AJ616795 // NONCODE // accn=AJ616795 class=mRNAlike lncRNA name=NULL ref=H-invitational v7.5 transcriptId=HIT000249237 cpcScore=1.1079900 cnci=-0.2843298 // chr6 // 100 // 100 // 0 // --- // 0	AJ616795 // Q708E8 /// AJ616795 // Q708E1 /// AJ616795 // Q708E3 /// AJ616795 // Q708E5 /// AJ616795 // Q708E9 /// AJ616795 // Q708E6 /// AJ616795 // Q708E2 /// AJ616795 // P10242 /// AJ616795 // D0QYQ8 /// AJ616795 // D0QYQ9 /// AJ616795 // Q708J0 /// AJ616795 // D0QYR0	AJ616795 // Hs.606320 // blood| bone marrow| eye| heart| intestine| kidney| liver| lung| lymph node| mammary gland| placenta| prostate| salivary gland| skin| stomach| testis| thymus| uterus| breast (mammary gland) tumor| colorectal tumor| gastrointestinal tumor| germ cell tumor| kidney tumor| leukemia| liver tumor| lymphoma| normal| prostate cancer| soft tissue/muscle tissue tumor| uterine tumor|…	AJ616795 // GO:0000082 // G1/S transition of mitotic cell cycle // inferred from electronic annotation /// AJ616795 // GO:0000122 // negative regulation of transcription from RNA polymerase II promoter // inferred from mutant phenotype /// AJ616795 // GO:0001701 // in utero embryonic development // inferred from electronic annotation /// AJ616795 // GO:0006338 // chromatin remodeling // inferred …	AJ616795 // GO:0005829 // cytosol // inferred from electronic annotation /// AJ616795 // GO:0016363 // nuclear matrix // non-traceable author statement /// AJ616795 // GO:0005634 // nucleus // inferred from electronic annotation	AJ616795 // GO:0000978 // RNA polymerase II core promoter proximal region sequence-specific DNA binding // inferred from direct assay /// AJ616795 // GO:0001077 // transcriptional activator activity, RNA polymerase II core promoter proximal region sequence-specific binding // inferred by curator /// AJ616795 // GO:0005515 // protein binding // inferred from physical interaction /// AJ616795 // GO…	---	---	main	NonCoding	---
TC01003014.hg.1	NRAS	neuroblastoma RAS viral (v-ras) oncogene homolog	4.94622	4.62226	3.81933	-1.25176	1.74464	2.18388	0.000413199	0.000130043	1.4279e-05	0.00493842	0.00503691	0.000319463	0.00951044	0.00688514	0.000711158	TC01003014.hg.1	TC01003014.hg.1	chr1	-	115247085	115259515	90	NM_002524 // NRAS // neuroblastoma RAS viral (v-ras) oncogene homolog // 1p13.2 // 4893 /// ENST00000369535 // NRAS // neuroblastoma RAS viral (v-ras) oncogene homolog // 1p13.2 // 4893 /// BC005219 // NRAS // neuroblastoma RAS viral (v-ras) oncogene homolog // 1p13.2 // 4893 /// OTTHUMT00000033395 // NRAS // neuroblastoma RAS viral (v-ras) oncogene homolog // 1p13.2 // 4893 /// uc009wgu.3 // NRA…	NM_002524 // RefSeq // Homo sapiens neuroblastoma RAS viral (v-ras) oncogene homolog (NRAS), mRNA. // chr1 // 100 // 100 // 0 // --- // 0 /// ENST00000369535 // ENSEMBL // neuroblastoma RAS viral (v-ras) oncogene homolog [gene_biotype:protein_coding transcript_biotype:protein_coding] // chr1 // 100 // 100 // 0 // --- // 0 /// BC005219 // GenBank // Homo sapiens neuroblastoma RAS viral (v-ras) onc…	NM_002524 // P01111 /// NM_002524 // Q5U091 /// ENST00000369535 // P01111 /// ENST00000369535 // Q5U091 /// BC005219 // P01111 /// BC005219 // Q5U091 /// OTTHUMT00000033395 // P01111 /// OTTHUMT00000033395 // Q5U091 /// uc009wgu.3 // P01111 /// uc009wgu.3 // Q5U091	NM_002524 // Hs.486502 // adrenal gland| bladder| blood| bone| bone marrow| brain| cervix| connective tissue| ear| embryonic tissue| esophagus| eye| heart| intestine| kidney| liver| lung| lymph| lymph node| mammary gland| mouth| muscle| nerve| ovary| pancreas| pharynx| placenta| prostate| salivary gland| skin| stomach| testis| trachea| uterus| vascular|adrenal tumor| bladder carcinoma| breast (ma…	NM_002524 // GO:0000165 // MAPK cascade // traceable author statement /// NM_002524 // GO:0000186 // activation of MAPKK activity // traceable author statement /// NM_002524 // GO:0002223 // stimulatory C-type lectin receptor signaling pathway // traceable author statement /// NM_002524 // GO:0007173 // epidermal growth factor receptor signaling pathway // traceable author statement /// NM_002524…	NM_002524 // GO:0000139 // Golgi membrane // inferred from electronic annotation /// NM_002524 // GO:0005794 // Golgi apparatus // inferred from direct assay /// NM_002524 // GO:0005886 // plasma membrane // traceable author statement /// NM_002524 // GO:0016020 // membrane // inferred from direct assay /// NM_002524 // GO:0070062 // extracellular exosome // inferred from direct assay /// NM_0025…	NM_002524 // GO:0005525 // GTP binding // inferred from electronic annotation /// NM_002524 // GO:0032403 // protein complex binding // inferred from direct assay /// NM_002524 // GO:0000166 // nucleotide binding // inferred from electronic annotation /// ENST00000369535 // GO:0005525 // GTP binding // inferred from electronic annotation /// ENST00000369535 // GO:0032403 // protein complex bindin…	NM_002524 // GenMAPP // G_Protein_Signaling /// NM_002524 // GenMAPP // MAPK_Cascade /// ENST00000369535 // GenMAPP // G_Protein_Signaling /// ENST00000369535 // GenMAPP // MAPK_Cascade /// BC005219 // GenMAPP // G_Protein_Signaling /// BC005219 // GenMAPP // MAPK_Cascade /// OTTHUMT00000033395 // GenMAPP // G_Protein_Signaling /// OTTHUMT00000033395 // GenMAPP // MAPK_Cascade /// uc009wgu.3 // G…	ENST00000369535 // Pfam // IPR001806 // Small GTPase superfamily /// OTTHUMT00000033395 // Pfam // IPR000795 // Transcription factor, GTP-binding domain /// OTTHUMT00000033395 // Pfam // IPR001806 // Small GTPase superfamily /// OTTHUMT00000033395 // Pfam // IPR006689 // Small GTPase superfamily, ARF/SAR type /// OTTHUMT00000033395 // Pfam // IPR013684 // Mitochondrial Rho-like	main	Coding	---
TC04002799.hg.1	PDGFC	platelet derived growth factor C	3.94333	3.74181	3.26242	-1.14991	1.39415	1.60315	0.00249985	0.00293686	1.46902e-05	0.0146941	0.031183	0.000222248	0.0282981	0.0426252	0.000494747	TC04002799.hg.1	TC04002799.hg.1	chr4	-	157682763	157892546	70	NR_036641 // PDGFC // platelet derived growth factor C // 4q32 // 56034	NR_036641 // NONCODE // accn=NR_036641 class=lncRNA name= ref=RefGeneNoncode transcriptId=NR_036641 cpcScore=5.1651100 cnci=-0.2439899 // chr4 // 100 // 100 // 0 // --- // 0	NR_036641 // Q9NRA1 /// NR_036641 // B4E3A5 /// NR_036641 // B2R9K6	NR_036641 // Hs.570855 // adipose tissue| ascites| bladder| blood| bone| brain| cervix| connective tissue| ear| embryonic tissue| eye| heart| intestine| kidney| liver| lung| mammary gland| mouth| ovary| pancreas| parathyroid| pharynx| prostate| skin| stomach| testis| thymus| trachea| uterus| vascular| breast (mammary gland) tumor| chondrosarcoma| gastrointestinal tumor| germ cell tumor| glioma| h…	NR_036641 // GO:0007171 // activation of transmembrane receptor protein tyrosine kinase activity // inferred from electronic annotation /// NR_036641 // GO:0007417 // central nervous system development // traceable author statement /// NR_036641 // GO:0009790 // embryo development // inferred from electronic annotation /// NR_036641 // GO:0009887 // organ morphogenesis // inferred from electronic…	NR_036641 // GO:0000139 // Golgi membrane // traceable author statement /// NR_036641 // GO:0005576 // extracellular region // traceable author statement /// NR_036641 // GO:0005615 // extracellular space // inferred from direct assay /// NR_036641 // GO:0005634 // nucleus // inferred from electronic annotation /// NR_036641 // GO:0005737 // cytoplasm // inferred from direct assay /// NR_036641 /…	NR_036641 // GO:0005161 // platelet-derived growth factor receptor binding // inferred from physical interaction /// NR_036641 // GO:0005515 // protein binding // inferred from physical interaction /// NR_036641 // GO:0008083 // growth factor activity // inferred from electronic annotation /// NR_036641 // GO:0042803 // protein homodimerization activity // inferred from physical interaction /// N…	---	---	main	NonCoding	---
TC03000951.hg.1	PIK3CA	phosphatidylinositol-4,5-bisphosphate 3-kinase, catalytic subunit alpha	4.09946	3.74328	3.23161	-1.28003	1.4257	1.82494	1.49597e-05	0.0012243	1.41798e-05	0.00223601	0.0176633	0.449215	0.00430612	0.0241446	1	TC03000951.hg.1	TC03000951.hg.1	chr3	+	178865902	178957881	260	NM_006218 // PIK3CA // phosphatidylinositol-4,5-bisphosphate 3-kinase, catalytic subunit alpha // 3q26.3 // 5290 /// ENST00000263967 // PIK3CA // phosphatidylinositol-4,5-bisphosphate 3-kinase, catalytic subunit alpha // 3q26.3 // 5290 /// BC113601 // PIK3CA // phosphatidylinositol-4,5-bisphosphate 3-kinase, catalytic subunit alpha // 3q26.3 // 5290 /// BC113603 // PIK3CA // phosphatidylinositol-…	NM_006218 // RefSeq // Homo sapiens phosphatidylinositol-4,5-bisphosphate 3-kinase, catalytic subunit alpha (PIK3CA), mRNA. // chr3 // 100 // 100 // 0 // --- // 0 /// ENST00000263967 // ENSEMBL // phosphatidylinositol-4,5-bisphosphate 3-kinase, catalytic subunit alpha [gene_biotype:protein_coding transcript_biotype:protein_coding] // chr3 // 100 // 100 // 0 // --- // 0 /// BC113601 // GenBank // …	NM_006218 // P42336 /// NM_006218 // B4DLX6 /// NM_006218 // Q4LE51 /// NM_006218 // B4DYU4 /// NM_006218 // E2I6G1 /// NM_006218 // A8KA75 /// NM_006218 // Q06DD2 /// NM_006218 // Q0PN16 /// ENST00000263967 // P42336 /// ENST00000263967 // B4DLX6 /// ENST00000263967 // Q4LE51 /// ENST00000263967 // B4DYU4 /// ENST00000263967 // E2I6G1 /// ENST00000263967 // A8KA75 /// ENST00000263967 // Q06DD2 /…	NM_006218 // Hs.553498 // adipose tissue| blood| brain| connective tissue| embryonic tissue| eye| heart| kidney| liver| lung| lymph node| nerve| ovary| placenta| prostate| spleen| uterus| vascular| chondrosarcoma| leukemia| normal| ovarian tumor| prostate cancer| uterine tumor| fetus| adult /// NM_006218 // Hs.715194 // adipose tissue| bladder| blood| bone| bone marrow| brain| cervix| connective …	NM_006218 // GO:0001525 // angiogenesis // inferred from electronic annotation /// NM_006218 // GO:0001889 // liver development // inferred from electronic annotation /// NM_006218 // GO:0001944 // vasculature development // traceable author statement /// NM_006218 // GO:0006006 // glucose metabolic process // inferred from electronic annotation /// NM_006218 // GO:0006468 // protein phosphorylat…	NM_006218 // GO:0005829 // cytosol // traceable author statement /// NM_006218 // GO:0005886 // plasma membrane // not recorded /// NM_006218 // GO:0005942 // phosphatidylinositol 3-kinase complex // inferred from sequence or structural similarity /// NM_006218 // GO:0005943 // phosphatidylinositol 3-kinase complex, class IA // inferred from direct assay /// NM_006218 // GO:0030027 // lamellipodi…	NM_006218 // GO:0004674 // protein serine/threonine kinase activity // inferred from electronic annotation /// NM_006218 // GO:0005515 // protein binding // inferred from physical interaction /// NM_006218 // GO:0005524 // ATP binding // inferred from electronic annotation /// NM_006218 // GO:0016301 // kinase activity // traceable author statement /// NM_006218 // GO:0016303 // 1-phosphatidylino…	NM_006218 // GenMAPP // G13_Signaling_Pathway /// ENST00000263967 // GenMAPP // G13_Signaling_Pathway /// BC113601 // GenMAPP // G13_Signaling_Pathway /// BC113603 // GenMAPP // G13_Signaling_Pathway /// OTTHUMT00000348409 // GenMAPP // G13_Signaling_Pathway /// OTTHUMT00000348478 // GenMAPP // G13_Signaling_Pathway /// OTTHUMT00000348479 // GenMAPP // G13_Signaling_Pathway /// OTTHUMT00000348480…	ENST00000263967 // Pfam // IPR000341 // Phosphatidylinositol 3-kinase Ras-binding (PI3K RBD) domain /// ENST00000263967 // Pfam // IPR000403 // Phosphatidylinositol 3-/4-kinase, catalytic domain /// ENST00000263967 // Pfam // IPR001263 // Phosphoinositide 3-kinase, accessory (PIK) domain /// ENST00000263967 // Pfam // IPR002420 // Phosphatidylinositol 3-kinase, C2 domain /// ENST00000263967 // Pf…	main	Coding	---
TC03001824.hg.1	PIK3CB	phosphatidylinositol-4,5-bisphosphate 3-kinase, catalytic subunit beta	3.73961	3.52341	3.15183	-1.16166	1.29377	1.50292	0.00081226	0.00919828	2.84304e-05	0.00739556	0.0662142	0.000216041	0.0142424	0.0905107	0.000480931	TC03001824.hg.1	TC03001824.hg.1	chr3	-	138371540	138553780	406	NM_001256045 // PIK3CB // phosphatidylinositol-4,5-bisphosphate 3-kinase, catalytic subunit beta // 3q22.3 // 5291 /// NM_006219 // PIK3CB // phosphatidylinositol-4,5-bisphosphate 3-kinase, catalytic subunit beta // 3q22.3 // 5291 /// ENST00000289153 // PIK3CB // phosphatidylinositol-4,5-bisphosphate 3-kinase, catalytic subunit beta // 3q22.3 // 5291 /// ENST00000477593 // PIK3CB // phosphatidyli…	NM_001256045 // RefSeq // Homo sapiens phosphatidylinositol-4,5-bisphosphate 3-kinase, catalytic subunit beta (PIK3CB), transcript variant 2, mRNA. // chr3 // 100 // 100 // 0 // --- // 0 /// NM_006219 // RefSeq // Homo sapiens phosphatidylinositol-4,5-bisphosphate 3-kinase, catalytic subunit beta (PIK3CB), transcript variant 1, mRNA. // chr3 // 100 // 100 // 0 // --- // 0 /// ENST00000289153 // E…	NM_001256045 // P42338 /// NM_001256045 // Q68DL0 /// NM_001256045 // Q6PJ60 /// NM_001256045 // B4DZI3 /// NM_001256045 // Q9BTS4 /// NM_001256045 // B4DER4 /// NM_006219 // P42338 /// NM_006219 // Q68DL0 /// NM_006219 // Q6PJ60 /// NM_006219 // B4DZI3 /// NM_006219 // Q9BTS4 /// NM_006219 // B4DER4 /// ENST00000289153 // P42338 /// ENST00000289153 // Q68DL0 /// ENST00000289153 // Q6PJ60 /// ENS…	NM_001256045 // Hs.239818 // ascites| bladder| blood| bone| bone marrow| brain| cervix| connective tissue| embryonic tissue| eye| intestine| kidney| liver| lung| lymph node| mammary gland| mouth| muscle| ovary| pancreas| parathyroid| pharynx| pituitary gland| placenta| prostate| salivary gland| skin| stomach| testis| thyroid| uterus| vascular| breast (mammary gland) tumor| cervical tumor| chondro…	NM_001256045 // GO:0000187 // activation of MAPK activity // traceable author statement /// NM_001256045 // GO:0001935 // endothelial cell proliferation // inferred from electronic annotation /// NM_001256045 // GO:0001952 // regulation of cell-matrix adhesion // inferred from mutant phenotype /// NM_001256045 // GO:0006644 // phospholipid metabolic process // traceable author statement /// NM_00…	NM_001256045 // GO:0005634 // nucleus // inferred from direct assay /// NM_001256045 // GO:0005730 // nucleolus // inferred from direct assay /// NM_001256045 // GO:0005829 // cytosol // traceable author statement /// NM_001256045 // GO:0005886 // plasma membrane // not recorded /// NM_001256045 // GO:0005942 // phosphatidylinositol 3-kinase complex // not recorded /// NM_001256045 // GO:0045171 …	NM_001256045 // GO:0005515 // protein binding // inferred from physical interaction /// NM_001256045 // GO:0005524 // ATP binding // inferred from electronic annotation /// NM_001256045 // GO:0016303 // 1-phosphatidylinositol-3-kinase activity // not recorded /// NM_001256045 // GO:0035004 // phosphatidylinositol 3-kinase activity // traceable author statement /// NM_001256045 // GO:0035005 // 1-…	NM_001256045 // GenMAPP // G13_Signaling_Pathway /// NM_006219 // GenMAPP // G13_Signaling_Pathway /// ENST00000289153 // GenMAPP // G13_Signaling_Pathway /// ENST00000477593 // GenMAPP // G13_Signaling_Pathway /// ENST00000544716 // GenMAPP // G13_Signaling_Pathway /// AK293754 // GenMAPP // G13_Signaling_Pathway /// AK302937 // GenMAPP // G13_Signaling_Pathway /// BC045790 // GenMAPP // G13_Sig…	ENST00000289153 // Pfam // IPR000341 // Phosphatidylinositol 3-kinase Ras-binding (PI3K RBD) domain /// ENST00000289153 // Pfam // IPR000403 // Phosphatidylinositol 3-/4-kinase, catalytic domain /// ENST00000289153 // Pfam // IPR001263 // Phosphoinositide 3-kinase, accessory (PIK) domain /// ENST00000289153 // Pfam // IPR002420 // Phosphatidylinositol 3-kinase, C2 domain /// ENST00000289153 // Pf…	main	Coding	---
TC01000831.hg.1	PKN2	protein kinase N2	4.35565	4.01697	3.32002	-1.2646	1.62107	2.05001	2.19928e-05	0.000131191	1.41798e-05	0.00117573	0.00505861	0.449215	0.00226423	0.0069148	1	TC01000831.hg.1	TC01000831.hg.1	chr1	+	89149905	89301938	361	NM_006256 // PKN2 // protein kinase N2 // 1p22.2 // 5586 /// ENST00000316005 // PKN2 // protein kinase N2 // 1p22.2 // 5586 /// ENST00000370505 // PKN2 // protein kinase N2 // 1p22.2 // 5586 /// ENST00000370513 // PKN2 // protein kinase N2 // 1p22.2 // 5586 /// ENST00000370521 // PKN2 // protein kinase N2 // 1p22.2 // 5586 /// ENST00000495119 // PKN2 // protein kinase N2 // 1p22.2 // 5586 /// AK2…	NM_006256 // RefSeq // Homo sapiens protein kinase N2 (PKN2), mRNA. // chr1 // 100 // 100 // 0 // --- // 0 /// ENST00000316005 // ENSEMBL // protein kinase N2 [gene_biotype:protein_coding transcript_biotype:protein_coding] // chr1 // 100 // 100 // 0 // --- // 0 /// ENST00000370505 // ENSEMBL // protein kinase N2 [gene_biotype:protein_coding transcript_biotype:protein_coding] // chr1 // 100 // 100…	NM_006256 // Q16513 /// NM_006256 // Q6P5W9 /// NM_006256 // Q9UHS4 /// NM_006256 // Q8N2Y1 /// ENST00000316005 // B1AL79 /// ENST00000316005 // Q16513 /// ENST00000316005 // Q6P5W9 /// ENST00000316005 // Q9UHS4 /// ENST00000316005 // Q8N2Y1 /// ENST00000370505 // A0A0A0MRN8 /// ENST00000370505 // Q16513 /// ENST00000370505 // Q6P5W9 /// ENST00000370505 // Q9UHS4 /// ENST00000370505 // Q8N2Y1 ///…	NM_006256 // Hs.440833 // adipose tissue| adrenal gland| bladder| blood| bone| bone marrow| brain| cervix| connective tissue| ear| embryonic tissue| esophagus| eye| heart| intestine| kidney| liver| lung| lymph node| mammary gland| mouth| muscle| nerve| ovary| pancreas| pituitary gland| placenta| prostate| salivary gland| skin| spleen| stomach| testis| trachea| umbilical cord| uterus| vascular| bl…	NM_006256 // GO:0006351 // transcription, DNA-templated // inferred from electronic annotation /// NM_006256 // GO:0006355 // regulation of transcription, DNA-templated // inferred from electronic annotation /// NM_006256 // GO:0006468 // protein phosphorylation // inferred from direct assay /// NM_006256 // GO:0006915 // apoptotic process // inferred from electronic annotation /// NM_006256 // G…	NM_006256 // GO:0005634 // nucleus // inferred from direct assay /// NM_006256 // GO:0005654 // nucleoplasm // inferred from direct assay /// NM_006256 // GO:0005737 // cytoplasm // inferred from direct assay /// NM_006256 // GO:0005813 // centrosome // inferred from direct assay /// NM_006256 // GO:0005829 // cytosol // traceable author statement /// NM_006256 // GO:0005886 // plasma membrane //…	NM_006256 // GO:0004672 // protein kinase activity // traceable author statement /// NM_006256 // GO:0004674 // protein serine/threonine kinase activity // inferred from direct assay /// NM_006256 // GO:0004697 // protein kinase C activity // inferred from electronic annotation /// NM_006256 // GO:0005515 // protein binding // inferred from physical interaction /// NM_006256 // GO:0005524 // ATP …	---	ENST00000316005 // Pfam // IPR011072 // HR1 rho-binding repeat /// ENST00000316005 // Pfam // IPR011072 // HR1 rho-binding repeat /// ENST00000316005 // Pfam // IPR011072 // HR1 rho-binding repeat /// ENST00000370505 // Pfam // IPR011072 // HR1 rho-binding repeat /// ENST00000370513 // Pfam // IPR000719 // Protein kinase domain /// ENST00000370513 // Pfam // IPR011072 // HR1 rho-binding repeat //…	main	Coding	2 retired transcript(s) from ENSEMBL
TC05003406.hg.1	PPP2CA	protein phosphatase 2, catalytic subunit, alpha isozyme	4.43808	4.13385	3.66849	-1.23476	1.38066	1.70478	3.96892e-05	0.00203206	1.70583e-05	0.00132732	0.0243018	0.000176315	0.00255616	0.0332191	0.000392496	TC05003406.hg.1	TC05003406.hg.1	chr5	-	133530025	133561950	188	NM_002715 // PPP2CA // protein phosphatase 2, catalytic subunit, alpha isozyme // 5q31.1 // 5515 /// ENST00000231504 // PPP2CA // protein phosphatase 2, catalytic subunit, alpha isozyme // 5q31.1 // 5515 /// ENST00000481195 // PPP2CA // protein phosphatase 2, catalytic subunit, alpha isozyme // 5q31.1 // 5515 /// BC000400 // PPP2CA // protein phosphatase 2, catalytic subunit, alpha isozyme // 5q3…	NM_002715 // RefSeq // Homo sapiens protein phosphatase 2, catalytic subunit, alpha isozyme (PPP2CA), mRNA. // chr5 // 100 // 100 // 0 // --- // 0 /// ENST00000231504 // ENSEMBL // protein phosphatase 2, catalytic subunit, alpha isozyme [gene_biotype:protein_coding transcript_biotype:processed_transcript] // chr5 // 100 // 100 // 0 // --- // 0 /// ENST00000481195 // ENSEMBL // protein phosphatase…	NM_002715 // P67775 /// NM_002715 // B3KUN1 /// NM_002715 // Q6I9T8 /// NM_002715 // B3KQ51 /// ENST00000231504 // P67775 /// ENST00000231504 // B3KUN1 /// ENST00000231504 // Q6I9T8 /// ENST00000231504 // B3KQ51 /// ENST00000481195 // P67775 /// ENST00000481195 // B3KUN1 /// ENST00000481195 // Q6I9T8 /// ENST00000481195 // B3KQ51 /// BC000400 // P67775 /// BC000400 // B3KUN1 /// BC000400 // Q6I9T…	NM_002715 // Hs.105818 // adrenal gland| ascites| bladder| blood| bone| bone marrow| brain| cervix| connective tissue| ear| embryonic tissue| esophagus| eye| heart| intestine| kidney| larynx| liver| lung| lymph| lymph node| mammary gland| mouth| muscle| nerve| ovary| pancreas| parathyroid| pharynx| pituitary gland| placenta| prostate| salivary gland| skin| spleen| stomach| testis| thymus| thyroid…	NM_002715 // GO:0000184 // nuclear-transcribed mRNA catabolic process, nonsense-mediated decay // traceable author statement /// NM_002715 // GO:0000188 // inactivation of MAPK activity // non-traceable author statement /// NM_002715 // GO:0000278 // mitotic cell cycle // traceable author statement /// NM_002715 // GO:0006275 // regulation of DNA replication // non-traceable author statement /// …	NM_002715 // GO:0000159 // protein phosphatase type 2A complex // inferred from direct assay /// NM_002715 // GO:0000159 // protein phosphatase type 2A complex // traceable author statement /// NM_002715 // GO:0000775 // chromosome, centromeric region // inferred from electronic annotation /// NM_002715 // GO:0000922 // spindle pole // inferred from electronic annotation /// NM_002715 // GO:00056…	NM_002715 // GO:0004721 // phosphoprotein phosphatase activity // inferred from electronic annotation /// NM_002715 // GO:0005515 // protein binding // inferred from physical interaction /// NM_002715 // GO:0008022 // protein C-terminus binding // inferred from electronic annotation /// NM_002715 // GO:0046872 // metal ion binding // inferred from electronic annotation /// NM_002715 // GO:0050811…	---	ENST00000481195 // Pfam // IPR004843 // Calcineurin-like phosphoesterase domain, apaH type /// OTTHUMT00000251165 // Pfam // IPR004843 // Calcineurin-like phosphoesterase domain, apaH type /// OTTHUMT00000381446 // Pfam // IPR004843 // Calcineurin-like phosphoesterase domain, apaH type /// OTTHUMT00000381447 // Pfam // IPR004843 // Calcineurin-like phosphoesterase domain, apaH type	main	Coding	---
TC14001034.hg.1	PPP2R3C	protein phosphatase 2, regulatory subunit B, gamma	3.36737	3.24387	2.68814	-1.08938	1.46991	1.60129	0.0689478	0.000234562	3.22732e-05	0.110788	0.00679097	0.000233962	0.213357	0.00928283	0.000520824	TC14001034.hg.1	TC14001034.hg.1	chr14	-	35554673	35591679	197	NM_017917 // PPP2R3C // protein phosphatase 2, regulatory subunit B, gamma // 14q13.2 // 55012 /// ENST00000261475 // PPP2R3C // protein phosphatase 2, regulatory subunit B, gamma // 14q13.2 // 55012 /// ENST00000555644 // PPP2R3C // protein phosphatase 2, regulatory subunit B, gamma // 14q13.2 // 55012 /// AK293717 // PPP2R3C // protein phosphatase 2, regulatory subunit B, gamma // 14q13.2 // 55…	NM_017917 // RefSeq // Homo sapiens protein phosphatase 2, regulatory subunit B, gamma (PPP2R3C), transcript variant 1, mRNA. // chr14 // 100 // 100 // 0 // --- // 0 /// ENST00000261475 // ENSEMBL // protein phosphatase 2, regulatory subunit B'', gamma [gene_biotype:protein_coding transcript_biotype:protein_coding] // chr14 // 100 // 100 // 0 // --- // 0 /// ENST00000555644 // ENSEMBL // protein …	NM_017917 // Q969Q6 /// NM_017917 // Q86US5 /// ENST00000261475 // Q969Q6 /// ENST00000261475 // Q86US5 /// ENST00000555644 // Q86US5 /// ENST00000555644 // Q969Q6 /// AK293717 // Q969Q6 /// AK293717 // Q86US5 /// AY157305 // Q86US5 /// AY157305 // Q969Q6 /// BC006823 // Q969Q6 /// BC006823 // Q86US5 /// BC010293 // Q969Q6 /// BC010293 // Q86US5 /// BC012563 // Q969Q6 /// BC012563 // Q86US5 /// B…	NM_017917 // Hs.530712 // adipose tissue| ascites| bladder| blood| bone marrow| brain| cervix| connective tissue| ear| embryonic tissue| esophagus| eye| heart| intestine| kidney| liver| lung| lymph| lymph node| mammary gland| muscle| nerve| ovary| pancreas| pharynx| pituitary gland| placenta| prostate| salivary gland| skin| spleen| stomach| testis| thymus| tonsil| trachea| uterus| vascular| bladd…	NM_017917 // GO:0000226 // microtubule cytoskeleton organization // not recorded /// NM_017917 // GO:0001782 // B cell homeostasis // not recorded /// NM_017917 // GO:0002759 // regulation of antimicrobial humoral response // inferred from electronic annotation /// NM_017917 // GO:0030865 // cortical cytoskeleton organization // not recorded /// NM_017917 // GO:0032147 // activation of protein ki…	NM_017917 // GO:0005634 // nucleus // inferred from electronic annotation /// NM_017917 // GO:0005737 // cytoplasm // inferred from electronic annotation /// NM_017917 // GO:0005813 // centrosome // inferred from direct assay /// NM_017917 // GO:0005819 // spindle // not recorded /// NM_017917 // GO:0005819 // spindle // --- /// ENST00000261475 // GO:0005634 // nucleus // inferred from electronic…	NM_017917 // GO:0005515 // protein binding // inferred from physical interaction /// NM_017917 // GO:0046872 // metal ion binding // inferred from electronic annotation /// ENST00000261475 // GO:0005515 // protein binding // inferred from physical interaction /// ENST00000261475 // GO:0046872 // metal ion binding // inferred from electronic annotation /// ENST00000261475 // GO:0005515 // protein …	---	---	main	Coding	---
TC14000773.hg.1	PPP2R5C	protein phosphatase 2, regulatory subunit B, gamma	3.84859	3.69568	3.17952	-1.11181	1.43015	1.59005	0.0169449	0.000218241	2.44459e-05	0.047455	0.00654621	0.000197967	0.091389	0.00894826	0.000440695	TC14000773.hg.1	TC14000773.hg.1	chr14	+	102228135	102394328	329	NM_001161725 // PPP2R5C // protein phosphatase 2, regulatory subunit B, gamma // 14q32.31 // 5527 /// NM_001161726 // PPP2R5C // protein phosphatase 2, regulatory subunit B, gamma // 14q32.31 // 5527 /// NM_002719 // PPP2R5C // protein phosphatase 2, regulatory subunit B, gamma // 14q32.31 // 5527 /// NM_178586 // PPP2R5C // protein phosphatase 2, regulatory subunit B, gamma // 14q32.31 // 5527 /…	NM_001161725 // RefSeq // Homo sapiens protein phosphatase 2, regulatory subunit B, gamma (PPP2R5C), transcript variant 5, mRNA. // chr14 // 100 // 100 // 0 // --- // 0 /// NM_001161726 // RefSeq // Homo sapiens protein phosphatase 2, regulatory subunit B, gamma (PPP2R5C), transcript variant 6, mRNA. // chr14 // 100 // 100 // 0 // --- // 0 /// NM_002719 // RefSeq // Homo sapiens protein phosphata…	NM_001161725 // Q13362 /// NM_001161725 // Q96B13 /// NM_001161725 // Q86U13 /// NM_001161726 // Q13362 /// NM_001161726 // Q96B13 /// NM_001161726 // Q86U13 /// NM_002719 // Q13362 /// NM_002719 // Q96B13 /// NM_002719 // Q86U13 /// NM_178586 // Q13362 /// NM_178586 // Q96B13 /// NM_178586 // Q86U13 /// NM_178587 // Q13362 /// NM_178587 // Q96B13 /// NM_178587 // Q86U13 /// ENST00000328724 // Q1…	NM_001161725 // Hs.368264 // adipose tissue| adrenal gland| ascites| bladder| blood| bone| bone marrow| brain| cervix| connective tissue| ear| embryonic tissue| esophagus| eye| heart| intestine| kidney| larynx| liver| lung| lymph| lymph node| mammary gland| mouth| muscle| nerve| ovary| pancreas| parathyroid| pharynx| pituitary gland| placenta| prostate| salivary gland| skin| spleen| stomach| test…	NM_001161725 // GO:0006977 // DNA damage response, signal transduction by p53 class mediator resulting in cell cycle arrest // inferred from direct assay /// NM_001161725 // GO:0007165 // signal transduction // non-traceable author statement /// NM_001161725 // GO:0008285 // negative regulation of cell proliferation // inferred from direct assay /// NM_001161725 // GO:0034047 // regulation of pro…	NM_001161725 // GO:0000159 // protein phosphatase type 2A complex // inferred from direct assay /// NM_001161725 // GO:0000159 // protein phosphatase type 2A complex // non-traceable author statement /// NM_001161725 // GO:0000775 // chromosome, centromeric region // inferred from direct assay /// NM_001161725 // GO:0005634 // nucleus // inferred from direct assay /// NM_001161725 // GO:0000159 /…	NM_001161725 // GO:0005515 // protein binding // inferred from physical interaction /// NM_001161725 // GO:0008601 // protein phosphatase type 2A regulator activity // inferred from direct assay /// NM_001161725 // GO:0008601 // protein phosphatase type 2A regulator activity // non-traceable author statement /// NM_001161725 // GO:0008601 // protein phosphatase type 2A regulator activity // infer…	NM_001161725 // GenMAPP // Wnt_signaling /// NM_001161725 // GenMAPP // Glycogen_Metabolism /// NM_001161726 // GenMAPP // Wnt_signaling /// NM_001161726 // GenMAPP // Glycogen_Metabolism /// NM_002719 // GenMAPP // Wnt_signaling /// NM_002719 // GenMAPP // Glycogen_Metabolism /// NM_178586 // GenMAPP // Wnt_signaling /// NM_178586 // GenMAPP // Glycogen_Metabolism /// NM_178587 // GenMAPP // Wnt…	ENST00000328724 // Pfam // IPR002554 // Protein phosphatase 2A, regulatory B subunit, B56 /// ENST00000334743 // Pfam // IPR002554 // Protein phosphatase 2A, regulatory B subunit, B56 /// ENST00000350249 // Pfam // IPR002554 // Protein phosphatase 2A, regulatory B subunit, B56 /// ENST00000422945 // Pfam // IPR002554 // Protein phosphatase 2A, regulatory B subunit, B56 /// ENST00000445439 // Pfam…	main	Coding	1 retired transcript(s) from ENSEMBL
TC14001206.hg.1	PPP2R5E	protein phosphatase 2, regulatory subunit B, epsilon isoform	3.66278	3.42246	3.04203	-1.18125	1.30173	1.53767	8.04986e-05	0.00456777	1.56119e-05	0.00190184	0.0419922	0.000189062	0.00366258	0.0574007	0.000420872	TC14001206.hg.1	TC14001206.hg.1	chr14	-	63838075	64010092	239	NM_006246 // PPP2R5E // protein phosphatase 2, regulatory subunit B, epsilon isoform // 14q23.1 // 5529 /// ENST00000337537 // PPP2R5E // protein phosphatase 2, regulatory subunit B, epsilon isoform // 14q23.1 // 5529 /// ENST00000422769 // PPP2R5E // protein phosphatase 2, regulatory subunit B, epsilon isoform // 14q23.1 // 5529 /// ENST00000553266 // PPP2R5E // protein phosphatase 2, regulatory…	NM_006246 // RefSeq // Homo sapiens protein phosphatase 2, regulatory subunit B, epsilon isoform (PPP2R5E), transcript variant 1, mRNA. // chr14 // 100 // 100 // 0 // --- // 0 /// ENST00000337537 // ENSEMBL // protein phosphatase 2, regulatory subunit B', epsilon isoform [gene_biotype:protein_coding transcript_biotype:protein_coding] // chr14 // 100 // 100 // 0 // --- // 0 /// ENST00000422769 // …	NM_006246 // Q16537 /// NM_006246 // B5BTZ7 /// NM_006246 // Q86XZ2 /// NM_006246 // B7Z5X1 /// NM_006246 // Q58EX4 /// NM_006246 // Q59EK0 /// NM_006246 // Q562F2 /// NM_006246 // B7Z7C0 /// ENST00000337537 // Q16537 /// ENST00000337537 // B5BTZ7 /// ENST00000337537 // Q86XZ2 /// ENST00000337537 // B7Z5X1 /// ENST00000337537 // Q58EX4 /// ENST00000337537 // Q59EK0 /// ENST00000337537 // Q562F2 /…	NM_006246 // Hs.334868 // adrenal gland| bladder| blood| bone| bone marrow| brain| cervix| connective tissue| ear| embryonic tissue| eye| heart| intestine| kidney| liver| lung| lymph node| mammary gland| mouth| ovary| pancreas| placenta| prostate| skin| spleen| stomach| testis| thymus| thyroid| trachea| uterus|adrenal tumor| bladder carcinoma| breast (mammary gland) tumor| cervical tumor| chondro…	NM_006246 // GO:0007165 // signal transduction // inferred from electronic annotation /// NM_006246 // GO:0034047 // regulation of protein phosphatase type 2A activity // inferred from electronic annotation /// NM_006246 // GO:0034047 // regulation of protein phosphatase type 2A activity // traceable author statement /// ENST00000337537 // GO:0007165 // signal transduction // inferred from electr…	NM_006246 // GO:0000159 // protein phosphatase type 2A complex // inferred from electronic annotation /// NM_006246 // GO:0005737 // cytoplasm // inferred from direct assay /// NM_006246 // GO:0005737 // cytoplasm // inferred from electronic annotation /// NM_006246 // GO:0005737 // cytoplasm // traceable author statement /// ENST00000337537 // GO:0000159 // protein phosphatase type 2A complex //…	NM_006246 // GO:0005515 // protein binding // inferred from physical interaction /// NM_006246 // GO:0008601 // protein phosphatase type 2A regulator activity // inferred from electronic annotation /// NM_006246 // GO:0008601 // protein phosphatase type 2A regulator activity // traceable author statement /// ENST00000337537 // GO:0005515 // protein binding // inferred from physical interaction //…	NM_006246 // GenMAPP // Wnt_signaling /// NM_006246 // GenMAPP // Glycogen_Metabolism /// ENST00000337537 // GenMAPP // Wnt_signaling /// ENST00000337537 // GenMAPP // Glycogen_Metabolism /// ENST00000422769 // GenMAPP // Wnt_signaling /// ENST00000422769 // GenMAPP // Glycogen_Metabolism /// ENST00000553266 // GenMAPP // Wnt_signaling /// ENST00000553266 // GenMAPP // Glycogen_Metabolism /// ENS…	ENST00000337537 // Pfam // IPR002554 // Protein phosphatase 2A, regulatory B subunit, B56 /// ENST00000422769 // Pfam // IPR002554 // Protein phosphatase 2A, regulatory B subunit, B56 /// ENST00000555899 // Pfam // IPR002554 // Protein phosphatase 2A, regulatory B subunit, B56 /// OTTHUMT00000276973 // Pfam // IPR002554 // Protein phosphatase 2A, regulatory B subunit, B56	main	Coding	---
TC10000623.hg.1	PTEN	phosphatase and tensin homolog	4.48149	4.16316	3.40715	-1.24688	1.68882	2.10576	9.49052e-05	0.000117976	1.41798e-05	0.00207612	0.00478131	0.449215	0.00399821	0.00653574	1	TC10000623.hg.1	TC10000623.hg.1	chr10	+	89622870	89731687	220	NM_000314 // PTEN // phosphatase and tensin homolog // 10q23.3 // 5728 /// ENST00000371953 // PTEN // phosphatase and tensin homolog // 10q23.3 // 5728 /// ENST00000472832 // PTEN // phosphatase and tensin homolog // 10q23.3 // 5728 /// BC005821 // PTEN // phosphatase and tensin homolog // 10q23.3 // 5728 /// JF268690 // PTEN // phosphatase and tensin homolog // 10q23.3 // 5728 /// OTTHUMT0000004…	NM_000314 // RefSeq // Homo sapiens phosphatase and tensin homolog (PTEN), transcript variant 1, mRNA. // chr10 // 100 // 100 // 0 // --- // 0 /// ENST00000371953 // ENSEMBL // phosphatase and tensin homolog [gene_biotype:protein_coding transcript_biotype:protein_coding] // chr10 // 100 // 100 // 0 // --- // 0 /// ENST00000472832 // ENSEMBL // phosphatase and tensin homolog [gene_biotype:protein_…	NM_000314 // P60484 /// NM_000314 // F6KD01 /// ENST00000371953 // P60484 /// ENST00000371953 // F6KD01 /// ENST00000472832 // A0A087X033 /// ENST00000472832 // P60484 /// BC005821 // P60484 /// JF268690 // P60484 /// OTTHUMT00000049241 // P60484 /// OTTHUMT00000049242 // P60484 /// OTTHUMT00000049243 // P60484 /// OTTHUMT00000049244 // P60484 /// OTTHUMT00000049245 // P60484 /// uc001kfb.3 // P6…	NM_000314 // Hs.500466 // adipose tissue| adrenal gland| bladder| blood| bone| brain| cervix| connective tissue| ear| embryonic tissue| eye| heart| intestine| kidney| larynx| liver| lung| lymph| lymph node| mammary gland| muscle| ovary| pancreas| parathyroid| pituitary gland| placenta| prostate| skin| spleen| stomach| testis| thymus| thyroid| tonsil| umbilical cord| uterus| vascular|adrenal tumor…	NM_000314 // GO:0000079 // regulation of cyclin-dependent protein serine/threonine kinase activity // traceable author statement /// NM_000314 // GO:0001525 // angiogenesis // inferred from electronic annotation /// NM_000314 // GO:0001933 // negative regulation of protein phosphorylation // inferred from direct assay /// NM_000314 // GO:0001933 // negative regulation of protein phosphorylation /…	NM_000314 // GO:0005576 // extracellular region // inferred from electronic annotation /// NM_000314 // GO:0005634 // nucleus // inferred from direct assay /// NM_000314 // GO:0005654 // nucleoplasm // inferred from direct assay /// NM_000314 // GO:0005737 // cytoplasm // inferred from direct assay /// NM_000314 // GO:0005737 // cytoplasm // traceable author statement /// NM_000314 // GO:0005739 …	NM_000314 // GO:0000287 // magnesium ion binding // inferred from electronic annotation /// NM_000314 // GO:0004438 // phosphatidylinositol-3-phosphatase activity // inferred from direct assay /// NM_000314 // GO:0004721 // phosphoprotein phosphatase activity // inferred from direct assay /// NM_000314 // GO:0004722 // protein serine/threonine phosphatase activity // inferred from direct assay //…	---	ENST00000371953 // Pfam // IPR000340 // Dual specificity phosphatase, catalytic domain /// ENST00000371953 // Pfam // IPR014020 // Tensin phosphatase, C2 domain /// ENST00000472832 // Pfam // IPR014020 // Tensin phosphatase, C2 domain /// OTTHUMT00000049241 // Pfam // IPR000242 // PTP type protein phosphatase /// OTTHUMT00000049241 // Pfam // IPR000340 // Dual specificity phosphatase, catalytic d…	main	Coding	---
TC09000938.hg.1	RPS6	ribosomal protein S6	4.78571	4.6347	3.69054	-1.11035	1.92407	2.13639	0.156171	0.000463253	2.55661e-05	0.181405	0.00974721	0.000203093	0.34935	0.0133238	0.000452106	TC09000938.hg.1	TC09000938.hg.1	chr9	-	19375713	19380252	165	NM_001010 // RPS6 // ribosomal protein S6 // 9p21 // 6194 /// ENST00000315377 // RPS6 // ribosomal protein S6 // 9p21 // 6194 /// ENST00000380381 // RPS6 // ribosomal protein S6 // 9p21 // 6194 /// ENST00000380384 // RPS6 // ribosomal protein S6 // 9p21 // 6194 /// ENST00000380394 // RPS6 // ribosomal protein S6 // 9p21 // 6194 /// ENST00000498815 // RPS6 // ribosomal protein S6 // 9p21 // 6194 /…	NM_001010 // RefSeq // Homo sapiens ribosomal protein S6 (RPS6), mRNA. // chr9 // 100 // 100 // 0 // --- // 0 /// ENST00000315377 // ENSEMBL // ribosomal protein S6 [gene_biotype:protein_coding transcript_biotype:protein_coding] // chr9 // 100 // 100 // 0 // --- // 0 /// ENST00000380381 // ENSEMBL // ribosomal protein S6 [gene_biotype:protein_coding transcript_biotype:protein_coding] // chr9 // 1…	NM_001010 // P62753 /// NM_001010 // A2A3R6 /// NM_001010 // Q96DV6 /// ENST00000315377 // A2A3R5 /// ENST00000315377 // P62753 /// ENST00000315377 // A2A3R6 /// ENST00000315377 // Q96DV6 /// ENST00000380381 // A2A3R7 /// ENST00000380381 // P62753 /// ENST00000380381 // A2A3R6 /// ENST00000380381 // Q96DV6 /// ENST00000380384 // A2A3R5 /// ENST00000380384 // P62753 /// ENST00000380384 // A2A3R6 /…	NM_001010 // Hs.408073 // adipose tissue| adrenal gland| ascites| bladder| blood| bone| bone marrow| brain| cervix| connective tissue| ear| embryonic tissue| esophagus| eye| heart| intestine| kidney| larynx| liver| lung| lymph| lymph node| mammary gland| mouth| muscle| nerve| ovary| pancreas| parathyroid| pharynx| pituitary gland| placenta| prostate| salivary gland| skin| spleen| stomach| testis|…	NM_001010 // GO:0000082 // G1/S transition of mitotic cell cycle // inferred from electronic annotation /// NM_001010 // GO:0000184 // nuclear-transcribed mRNA catabolic process, nonsense-mediated decay // traceable author statement /// NM_001010 // GO:0001890 // placenta development // inferred from electronic annotation /// NM_001010 // GO:0002309 // T cell proliferation involved in immune resp…	NM_001010 // GO:0005634 // nucleus // inferred from direct assay /// NM_001010 // GO:0005730 // nucleolus // inferred from direct assay /// NM_001010 // GO:0005737 // cytoplasm // inferred from direct assay /// NM_001010 // GO:0005829 // cytosol // traceable author statement /// NM_001010 // GO:0005844 // polysome // inferred from electronic annotation /// NM_001010 // GO:0015935 // small ribosom…	NM_001010 // GO:0003735 // structural constituent of ribosome // inferred from electronic annotation /// NM_001010 // GO:0005515 // protein binding // inferred from physical interaction /// NM_001010 // GO:0019901 // protein kinase binding // inferred from physical interaction /// NM_001010 // GO:0044822 // poly(A) RNA binding // inferred from direct assay /// ENST00000315377 // GO:0003735 // str…	NM_001010 // GenMAPP // Ribosomal_Proteins /// NM_001010 // GenMAPP // Ribosomal_Proteins /// NM_001010 // GenMAPP // mRNA_processing_binding_Reactome /// NM_001010 // GenMAPP // Ribosomal_Proteins /// ENST00000315377 // GenMAPP // Ribosomal_Proteins /// ENST00000315377 // GenMAPP // Ribosomal_Proteins /// ENST00000315377 // GenMAPP // mRNA_processing_binding_Reactome /// ENST00000315377 // GenMA…	ENST00000315377 // Pfam // IPR001377 // Ribosomal protein S6e /// ENST00000380381 // Pfam // IPR001377 // Ribosomal protein S6e /// ENST00000380384 // Pfam // IPR001377 // Ribosomal protein S6e /// ENST00000380394 // Pfam // IPR001377 // Ribosomal protein S6e /// OTTHUMT00000051858 // Pfam // IPR001377 // Ribosomal protein S6e /// OTTHUMT00000051859 // Pfam // IPR001377 // Ribosomal protein S6e /…	main	Coding	---
TC02001761.hg.1	SOS1	SOS Ras	4.37844	3.92284	3.23198	-1.37136	1.61425	2.21371	1.42223e-05	0.000189569	1.41798e-05	0.00605606	0.00601122	0.449215	0.0116628	0.00821696	1	TC02001761.hg.1	TC02001761.hg.1	chr2	-	39208537	39351486	404	NM_005633 // SOS1 // SOS Ras/Rac guanine nucleotide exchange factor 1 // 2p21 // 6654 /// ENST00000395038 // SOS1 // SOS Ras/Rac guanine nucleotide exchange factor 1 // 2p21 // 6654 /// ENST00000402219 // SOS1 // SOS Ras/Rac guanine nucleotide exchange factor 1 // 2p21 // 6654 /// ENST00000426016 // SOS1 // SOS Ras/Rac guanine nucleotide exchange factor 1 // 2p21 // 6654 /// ENST00000472480 // SO…	NM_005633 // RefSeq // Homo sapiens son of sevenless homolog 1 (Drosophila) (SOS1), mRNA. // chr2 // 100 // 100 // 0 // --- // 0 /// ENST00000395038 // ENSEMBL // son of sevenless homolog 1 (Drosophila) [gene_biotype:protein_coding transcript_biotype:protein_coding] // chr2 // 100 // 100 // 0 // --- // 0 /// ENST00000402219 // ENSEMBL // son of sevenless homolog 1 (Drosophila) [gene_biotype:prote…	NM_005633 // Q07889 /// NM_005633 // Q59GG9 /// ENST00000395038 // G5E9C8 /// ENST00000395038 // Q07889 /// ENST00000395038 // Q59GG9 /// ENST00000402219 // Q07889 /// ENST00000402219 // Q59GG9 /// ENST00000426016 // Q07889 /// ENST00000426016 // Q59GG9 /// ENST00000472480 // Q07889 /// ENST00000472480 // Q59GG9 /// AB209140 // Q59GG9 /// AB209140 // Q07889 /// AK301960 // Q07889 /// AK301960 // …	NM_005633 // Hs.709893 // adipose tissue| adrenal gland| blood| bone| bone marrow| brain| cervix| connective tissue| embryonic tissue| eye| heart| intestine| kidney| liver| lung| lymph node| mammary gland| mouth| muscle| nerve| ovary| pancreas| parathyroid| placenta| prostate| skin| spleen| stomach| testis| thymus| thyroid| tonsil| trachea| uterus| vascular| bladder carcinoma| breast (mammary gla…	NM_005633 // GO:0000165 // MAPK cascade // traceable author statement /// NM_005633 // GO:0000186 // activation of MAPKK activity // traceable author statement /// NM_005633 // GO:0001782 // B cell homeostasis // inferred from electronic annotation /// NM_005633 // GO:0007165 // signal transduction // non-traceable author statement /// NM_005633 // GO:0007173 // epidermal growth factor receptor s…	NM_005633 // GO:0005829 // cytosol // traceable author statement /// NM_005633 // GO:0005886 // plasma membrane // traceable author statement /// NM_005633 // GO:0014069 // postsynaptic density // inferred from electronic annotation /// NM_005633 // GO:0043025 // neuronal cell body // inferred from electronic annotation /// NM_005633 // GO:0005886 // plasma membrane // inferred from electronic an…	NM_005633 // GO:0003677 // DNA binding // inferred from electronic annotation /// NM_005633 // GO:0005088 // Ras guanyl-nucleotide exchange factor activity // not recorded /// NM_005633 // GO:0005088 // Ras guanyl-nucleotide exchange factor activity // traceable author statement /// NM_005633 // GO:0005089 // Rho guanyl-nucleotide exchange factor activity // inferred from electronic annotation //…	NM_005633 // GenMAPP // Integrin-mediated_cell_adhesion_KEGG /// ENST00000395038 // GenMAPP // Integrin-mediated_cell_adhesion_KEGG /// ENST00000402219 // GenMAPP // Integrin-mediated_cell_adhesion_KEGG /// ENST00000426016 // GenMAPP // Integrin-mediated_cell_adhesion_KEGG /// ENST00000472480 // GenMAPP // Integrin-mediated_cell_adhesion_KEGG /// AB209140 // GenMAPP // Integrin-mediated_cell_adhe…	ENST00000395038 // Pfam // IPR000219 // Dbl homology (DH) domain /// ENST00000395038 // Pfam // IPR000651 // Ras-like guanine nucleotide exchange factor, N-terminal /// ENST00000395038 // Pfam // IPR001849 // Pleckstrin homology domain /// ENST00000395038 // Pfam // IPR001895 // Ras guanine-nucleotide exchange factors catalytic domain /// ENST00000395038 // Pfam // IPR007125 // Histone H2A/H2B/H3…	main	Coding	3 retired transcript(s) from ENSEMBL
TC14001116.hg.1	SOS2	SOS Ras	3.95738	3.67405	3.15351	-1.21701	1.43448	1.74578	9.18707e-05	0.00129996	1.43925e-05	0.00203774	0.0183345	0.000259064	0.00392429	0.0250621	0.000576705	TC14001116.hg.1	TC14001116.hg.1	chr14	-	50583846	50698276	274	NM_006939 // SOS2 // SOS Ras/Rho guanine nucleotide exchange factor 2 // 14q21 // 6655 /// ENST00000216373 // SOS2 // SOS Ras/Rho guanine nucleotide exchange factor 2 // 14q21 // 6655 /// ENST00000543680 // SOS2 // SOS Ras/Rho guanine nucleotide exchange factor 2 // 14q21 // 6655 /// ENST00000555794 // SOS2 // SOS Ras/Rho guanine nucleotide exchange factor 2 // 14q21 // 6655 /// AK302825 // SOS2 …	NM_006939 // RefSeq // Homo sapiens son of sevenless homolog 2 (Drosophila) (SOS2), mRNA. // chr14 // 100 // 100 // 0 // --- // 0 /// ENST00000216373 // ENSEMBL // son of sevenless homolog 2 (Drosophila) [gene_biotype:protein_coding transcript_biotype:protein_coding] // chr14 // 100 // 100 // 0 // --- // 0 /// ENST00000543680 // ENSEMBL // son of sevenless homolog 2 (Drosophila) [gene_biotype:pro…	NM_006939 // Q07890 /// NM_006939 // B4DJ05 /// NM_006939 // B7ZKT5 /// NM_006939 // B4DZB0 /// NM_006939 // Q59G32 /// ENST00000216373 // Q07890 /// ENST00000216373 // B4DJ05 /// ENST00000216373 // B7ZKT5 /// ENST00000216373 // B4DZB0 /// ENST00000216373 // Q59G32 /// ENST00000543680 // Q07890 /// ENST00000543680 // B4DJ05 /// ENST00000543680 // B7ZKT5 /// ENST00000543680 // B4DZB0 /// ENST00000…	NM_006939 // Hs.291533 // adrenal gland| bladder| blood| bone| bone marrow| brain| cervix| connective tissue| ear| embryonic tissue| eye| heart| intestine| kidney| larynx| liver| lung| lymph node| mammary gland| mouth| muscle| nerve| ovary| pancreas| parathyroid| placenta| prostate| salivary gland| skin| stomach| testis| thymus| thyroid| uterus| bladder carcinoma| cervical tumor| chondrosarcoma| …	NM_006939 // GO:0001782 // B cell homeostasis // inferred from electronic annotation /// NM_006939 // GO:0007264 // small GTPase mediated signal transduction // traceable author statement /// NM_006939 // GO:0007411 // axon guidance // traceable author statement /// NM_006939 // GO:0033081 // regulation of T cell differentiation in thymus // inferred from electronic annotation /// NM_006939 // GO…	NM_006939 // GO:0005829 // cytosol // traceable author statement /// NM_006939 // GO:0005622 // intracellular // inferred from electronic annotation /// ENST00000216373 // GO:0005829 // cytosol // traceable author statement /// ENST00000216373 // GO:0005622 // intracellular // inferred from electronic annotation /// ENST00000543680 // GO:0005829 // cytosol // traceable author statement /// ENST00…	NM_006939 // GO:0003677 // DNA binding // inferred from electronic annotation /// NM_006939 // GO:0005089 // Rho guanyl-nucleotide exchange factor activity // inferred from electronic annotation /// NM_006939 // GO:0005515 // protein binding // inferred from physical interaction /// NM_006939 // GO:0046982 // protein heterodimerization activity // inferred from electronic annotation /// NM_006939…	---	ENST00000216373 // Pfam // IPR000219 // Dbl homology (DH) domain /// ENST00000216373 // Pfam // IPR000651 // Ras-like guanine nucleotide exchange factor, N-terminal /// ENST00000216373 // Pfam // IPR001849 // Pleckstrin homology domain /// ENST00000216373 // Pfam // IPR001895 // Ras guanine-nucleotide exchange factors catalytic domain /// ENST00000216373 // Pfam // IPR007125 // Histone H2A/H2B/H3…	main	Coding	---
TC06003375.hg.1	TNXB	tenascin XB	4.88046	4.90587	5.527	1.01776	-1.53808	-1.56541	0.769698	0.00391703	0.000521263	0.455257	0.0378158	0.00208901	0.876736	0.0516918	0.00465035	TC06003375.hg.1	TC06003375.hg.1	chr6	-	3329028	3329317	30	X71927 // TNXB // tenascin XB // 6p21.3 // 7148	X71927 // NONCODE // accn=X71927 class=mRNAlike lncRNA name=NULL ref=H-invitational v7.5 transcriptId=HIT000323174_05 cpcScore=-1.0483000 cnci=-0.2387064 // chr6 // 100 // 100 // 0 // --- // 0	X71927 // P22105 /// X71927 // Q7KYV5 /// X71927 // O95680 /// X71927 // Q6IPK3 /// X71927 // B6RHJ5 /// X71927 // Q9Y464 /// X71927 // O95681 /// X71927 // O95682 /// X71927 // Q99636	X71927 // Hs.485104 // adipose tissue| adrenal gland| blood| brain| connective tissue| embryonic tissue| eye| heart| intestine| kidney| lung| lymph| mammary gland| muscle| nerve| ovary| pancreas| placenta| prostate| skin| spleen| stomach| testis| trachea| uterus| breast (mammary gland) tumor| colorectal tumor| gastrointestinal tumor| germ cell tumor| glioma| kidney tumor| leukemia| lung tumor| ly…	X71927 // GO:0006631 // fatty acid metabolic process // inferred from electronic annotation /// X71927 // GO:0006641 // triglyceride metabolic process // inferred from electronic annotation /// X71927 // GO:0007155 // cell adhesion // inferred from sequence or structural similarity /// X71927 // GO:0007160 // cell-matrix adhesion // inferred from electronic annotation /// X71927 // GO:0016337 // …	X71927 // GO:0005578 // proteinaceous extracellular matrix // non-traceable author statement /// X71927 // GO:0005583 // fibrillar collagen trimer // inferred from direct assay /// X71927 // GO:0005615 // extracellular space // inferred from direct assay /// X71927 // GO:0005622 // intracellular // inferred from direct assay /// X71927 // GO:0031012 // extracellular matrix // inferred from direct…	X71927 // GO:0005178 // integrin binding // inferred from sequence or structural similarity /// X71927 // GO:0005515 // protein binding // inferred from physical interaction /// X71927 // GO:0005518 // collagen binding // inferred from electronic annotation /// X71927 // GO:0008201 // heparin binding // inferred from sequence or structural similarity /// X71927 // GO:0008201 // heparin binding //…	---	---	main	NonCoding	---
TC20000337.hg.1	YWHAB	tyrosine 3-monooxygenase	4.73691	4.48006	3.73092	-1.19486	1.68079	2.00831	0.00279821	0.000357628	1.42223e-05	0.0157453	0.0084327	0.000460698	0.0303224	0.011527	0.00102556	TC20000337.hg.1	TC20000337.hg.1	chr20	+	43514317	43537173	158	NM_003404 // YWHAB // tyrosine 3-monooxygenase/tryptophan 5-monooxygenase activation protein, beta // 20q13.1 // 7529 /// NM_139323 // YWHAB // tyrosine 3-monooxygenase/tryptophan 5-monooxygenase activation protein, beta // 20q13.1 // 7529 /// ENST00000353703 // YWHAB // tyrosine 3-monooxygenase/tryptophan 5-monooxygenase activation protein, beta // 20q13.1 // 7529 /// ENST00000372839 // YWHAB //…	NM_003404 // RefSeq // Homo sapiens tyrosine 3-monooxygenase/tryptophan 5-monooxygenase activation protein, beta (YWHAB), transcript variant 1, mRNA. // chr20 // 100 // 100 // 0 // --- // 0 /// NM_139323 // RefSeq // Homo sapiens tyrosine 3-monooxygenase/tryptophan 5-monooxygenase activation protein, beta (YWHAB), transcript variant 2, mRNA. // chr20 // 100 // 100 // 0 // --- // 0 /// ENST0000035…	NM_003404 // P31946 /// NM_003404 // B5BU24 /// NM_003404 // Q59EQ2 /// NM_003404 // Q9Y649 /// NM_003404 // V9HWD6 /// NM_139323 // P31946 /// NM_139323 // B5BU24 /// NM_139323 // Q59EQ2 /// NM_139323 // Q9Y649 /// NM_139323 // V9HWD6 /// ENST00000353703 // P31946 /// ENST00000353703 // V9HWD6 /// ENST00000353703 // B5BU24 /// ENST00000353703 // Q59EQ2 /// ENST00000353703 // Q9Y649 /// ENST00000…	NM_003404 // Hs.643544 // adipose tissue| adrenal gland| ascites| bladder| blood| bone| bone marrow| brain| cervix| connective tissue| ear| embryonic tissue| esophagus| eye| heart| intestine| kidney| larynx| liver| lung| lymph| lymph node| mammary gland| mouth| muscle| nerve| ovary| pancreas| parathyroid| pharynx| pituitary gland| placenta| prostate| salivary gland| skin| spleen| stomach| testis|…	NM_003404 // GO:0000165 // MAPK cascade // traceable author statement /// NM_003404 // GO:0000186 // activation of MAPKK activity // traceable author statement /// NM_003404 // GO:0006367 // transcription initiation from RNA polymerase II promoter // traceable author statement /// NM_003404 // GO:0006605 // protein targeting // inferred from electronic annotation /// NM_003404 // GO:0006915 // ap…	NM_003404 // GO:0005634 // nucleus // inferred from electronic annotation /// NM_003404 // GO:0005737 // cytoplasm // inferred from direct assay /// NM_003404 // GO:0005829 // cytosol // traceable author statement /// NM_003404 // GO:0005925 // focal adhesion // inferred from direct assay /// NM_003404 // GO:0016020 // membrane // inferred from direct assay /// NM_003404 // GO:0017053 // transcri…	NM_003404 // GO:0003714 // transcription corepressor activity // inferred from electronic annotation /// NM_003404 // GO:0005515 // protein binding // inferred from physical interaction /// NM_003404 // GO:0008022 // protein C-terminus binding // inferred from electronic annotation /// NM_003404 // GO:0019899 // enzyme binding // inferred from physical interaction /// NM_003404 // GO:0019904 // p…	NM_003404 // GenMAPP // Calcium_regulation_in_cardiac_cells /// NM_003404 // GenMAPP // Smooth_muscle_contraction /// NM_139323 // GenMAPP // Calcium_regulation_in_cardiac_cells /// NM_139323 // GenMAPP // Smooth_muscle_contraction /// ENST00000353703 // GenMAPP // Calcium_regulation_in_cardiac_cells /// ENST00000353703 // GenMAPP // Smooth_muscle_contraction /// ENST00000372839 // GenMAPP // Cal…	ENST00000353703 // Pfam // IPR023410 // 14-3-3 domain /// ENST00000372839 // Pfam // IPR023410 // 14-3-3 domain /// OTTHUMT00000079386 // Pfam // IPR023410 // 14-3-3 domain /// OTTHUMT00000079387 // Pfam // IPR023410 // 14-3-3 domain /// OTTHUMT00000107254 // Pfam // IPR023410 // 14-3-3 domain /// OTTHUMT00000107255 // Pfam // IPR023410 // 14-3-3 domain /// OTTHUMT00000107256 // Pfam // IPR023410…	main	Coding	---
TC17002434.hg.1	YWHAE	tyrosine 3-monooxygenase	5.83678	5.24858	3.95923	-1.50338	2.44418	3.67452	1.93412e-05	3.68816e-05	1.41798e-05	0.00121906	0.00348497	0.449215	0.00234768	0.00476374	1	TC17002434.hg.1	TC17002434.hg.1	chr17	-	1247834	1303556	69	NR_024058 // YWHAE // tyrosine 3-monooxygenase/tryptophan 5-monooxygenase activation protein, epsilon // 17p13.3 // 7531	NR_024058 // NONCODE // accn=NR_024058 class=lncRNA name= ref=RefGeneNoncode transcriptId=NR_024058 cpcScore=5.8867900 cnci=-0.3089281 // chr17 // 100 // 100 // 0 // --- // 0	NR_024058 // P62258 /// NR_024058 // B4DJF2 /// NR_024058 // B4DJB0 /// NR_024058 // B7ZA86 /// NR_024058 // B4DKG6	NR_024058 // Hs.513851 // adipose tissue| adrenal gland| ascites| bladder| blood| bone| bone marrow| brain| cervix| connective tissue| ear| embryonic tissue| esophagus| eye| heart| intestine| kidney| larynx| liver| lung| lymph| lymph node| mammary gland| mouth| muscle| nerve| ovary| pancreas| parathyroid| pharynx| pituitary gland| placenta| prostate| salivary gland| skin| spleen| stomach| testis|…	NR_024058 // GO:0000086 // G2/M transition of mitotic cell cycle // traceable author statement /// NR_024058 // GO:0000278 // mitotic cell cycle // traceable author statement /// NR_024058 // GO:0001764 // neuron migration // inferred from electronic annotation /// NR_024058 // GO:0003064 // regulation of heart rate by hormone // non-traceable author statement /// NR_024058 // GO:0006367 // trans…	NR_024058 // GO:0005739 // mitochondrion // inferred from electronic annotation /// NR_024058 // GO:0005829 // cytosol // traceable author statement /// NR_024058 // GO:0005871 // kinesin complex // inferred from electronic annotation /// NR_024058 // GO:0005925 // focal adhesion // inferred from direct assay /// NR_024058 // GO:0016020 // membrane // inferred from direct assay /// NR_024058 // G…	NR_024058 // GO:0005515 // protein binding // inferred from physical interaction /// NR_024058 // GO:0015459 // potassium channel regulator activity // inferred from direct assay /// NR_024058 // GO:0019899 // enzyme binding // inferred from physical interaction /// NR_024058 // GO:0019904 // protein domain specific binding // inferred from electronic annotation /// NR_024058 // GO:0023026 // MHC…	---	---	main	NonCoding	---
TC07001540.hg.1	YWHAG	tyrosine 3-monooxygenase	4.69912	4.41633	3.92343	-1.21655	1.40727	1.71201	0.000343817	0.00473175	1.95397e-05	0.00439308	0.0430927	0.000177726	0.00846022	0.058905	0.000395636	TC07001540.hg.1	TC07001540.hg.1	chr7	-	75956108	75988348	128	NM_012479 // YWHAG // tyrosine 3-monooxygenase/tryptophan 5-monooxygenase activation protein, gamma // 7q11.23 // 7532 /// ENST00000307630 // YWHAG // tyrosine 3-monooxygenase/tryptophan 5-monooxygenase activation protein, gamma // 7q11.23 // 7532 /// BC020963 // YWHAG // tyrosine 3-monooxygenase/tryptophan 5-monooxygenase activation protein, gamma // 7q11.23 // 7532 /// OTTHUMT00000253002 // YWH…	NM_012479 // RefSeq // Homo sapiens tyrosine 3-monooxygenase/tryptophan 5-monooxygenase activation protein, gamma (YWHAG), mRNA. // chr7 // 100 // 100 // 0 // --- // 0 /// ENST00000307630 // ENSEMBL // tyrosine 3-monooxygenase/tryptophan 5-monooxygenase activation protein, gamma [gene_biotype:protein_coding transcript_biotype:protein_coding] // chr7 // 100 // 100 // 0 // --- // 0 /// BC020963 // …	NM_012479 // P61981 /// NM_012479 // B3KNB4 /// NM_012479 // B4DHC4 /// NM_012479 // B4DE78 /// ENST00000307630 // P61981 /// ENST00000307630 // B3KNB4 /// ENST00000307630 // B4DHC4 /// ENST00000307630 // B4DE78 /// BC020963 // P61981 /// BC020963 // B3KNB4 /// BC020963 // B4DHC4 /// BC020963 // B4DE78 /// OTTHUMT00000253002 // P61981 /// OTTHUMT00000253002 // B3KNB4 /// OTTHUMT00000253002 // B4D…	NM_012479 // Hs.744840 // adrenal gland| ascites| bladder| blood| bone| bone marrow| brain| cervix| connective tissue| ear| embryonic tissue| esophagus| eye| heart| intestine| kidney| larynx| liver| lung| lymph| lymph node| mammary gland| mouth| muscle| nerve| ovary| pancreas| parathyroid| pharynx| placenta| prostate| salivary gland| skin| spleen| stomach| testis| thymus| thyroid| trachea| uterus…	NM_012479 // GO:0000086 // G2/M transition of mitotic cell cycle // traceable author statement /// NM_012479 // GO:0000278 // mitotic cell cycle // traceable author statement /// NM_012479 // GO:0006367 // transcription initiation from RNA polymerase II promoter // traceable author statement /// NM_012479 // GO:0006469 // negative regulation of protein kinase activity // non-traceable author stat…	NM_012479 // GO:0005829 // cytosol // traceable author statement /// NM_012479 // GO:0005925 // focal adhesion // inferred from direct assay /// NM_012479 // GO:0016020 // membrane // inferred from direct assay /// NM_012479 // GO:0030659 // cytoplasmic vesicle membrane // traceable author statement /// NM_012479 // GO:0043209 // myelin sheath // inferred from electronic annotation /// NM_012479 …	NM_012479 // GO:0005080 // protein kinase C binding // inferred from physical interaction /// NM_012479 // GO:0005159 // insulin-like growth factor receptor binding // inferred from physical interaction /// NM_012479 // GO:0005515 // protein binding // inferred from physical interaction /// NM_012479 // GO:0008426 // protein kinase C inhibitor activity // non-traceable author statement /// NM_012…	---	ENST00000307630 // Pfam // IPR023410 // 14-3-3 domain /// OTTHUMT00000253002 // Pfam // IPR023410 // 14-3-3 domain	main	Coding	2 retired transcript(s) from ENSEMBL
TC02001560.hg.1	YWHAQ	tyrosine 3-monooxygenase	5.27573	5.06756	4.41358	-1.15523	1.5735	1.81775	0.00202392	3.16209e-05	1.4279e-05	0.012883	0.00360926	0.000319463	0.0248102	0.00493363	0.000711158	TC02001560.hg.1	TC02001560.hg.1	chr2	-	9724101	9771143	168	NM_006826 // YWHAQ // tyrosine 3-monooxygenase/tryptophan 5-monooxygenase activation protein, theta // 2p25.1 // 10971 /// ENST00000238081 // YWHAQ // tyrosine 3-monooxygenase/tryptophan 5-monooxygenase activation protein, theta // 2p25.1 // 10971 /// ENST00000381844 // YWHAQ // tyrosine 3-monooxygenase/tryptophan 5-monooxygenase activation protein, theta // 2p25.1 // 10971 /// ENST00000474715 //…	NM_006826 // RefSeq // Homo sapiens tyrosine 3-monooxygenase/tryptophan 5-monooxygenase activation protein, theta (YWHAQ), mRNA. // chr2 // 100 // 100 // 0 // --- // 0 /// ENST00000238081 // ENSEMBL // tyrosine 3-monooxygenase/tryptophan 5-monooxygenase activation protein, theta [gene_biotype:protein_coding transcript_biotype:protein_coding] // chr2 // 100 // 100 // 0 // --- // 0 /// ENST00000381…	NM_006826 // P27348 /// NM_006826 // B4DY04 /// NM_006826 // B4DMT8 /// ENST00000238081 // P27348 /// ENST00000238081 // B4DY04 /// ENST00000238081 // B4DMT8 /// ENST00000381844 // P27348 /// ENST00000381844 // B4DY04 /// ENST00000381844 // B4DMT8 /// ENST00000474715 // P27348 /// ENST00000474715 // B4DY04 /// ENST00000474715 // B4DMT8 /// BC050601 // P27348 /// BC050601 // B4DY04 /// BC050601 //…	NM_006826 // Hs.74405 // adipose tissue| adrenal gland| ascites| bladder| blood| bone| bone marrow| brain| cervix| connective tissue| ear| embryonic tissue| esophagus| eye| heart| intestine| kidney| larynx| liver| lung| lymph| lymph node| mammary gland| mouth| muscle| nerve| ovary| pancreas| parathyroid| pharynx| pituitary gland| placenta| prostate| salivary gland| skin| stomach| testis| thymus| …	NM_006826 // GO:0006367 // transcription initiation from RNA polymerase II promoter // traceable author statement /// NM_006826 // GO:0006605 // protein targeting // inferred from electronic annotation /// NM_006826 // GO:0006915 // apoptotic process // traceable author statement /// NM_006826 // GO:0007264 // small GTPase mediated signal transduction // traceable author statement /// NM_006826 /…	NM_006826 // GO:0005737 // cytoplasm // inferred from direct assay /// NM_006826 // GO:0005829 // cytosol // traceable author statement /// NM_006826 // GO:0005925 // focal adhesion // inferred from direct assay /// NM_006826 // GO:0016020 // membrane // inferred from direct assay /// NM_006826 // GO:0030659 // cytoplasmic vesicle membrane // traceable author statement /// NM_006826 // GO:0043234…	NM_006826 // GO:0005515 // protein binding // inferred from physical interaction /// NM_006826 // GO:0008022 // protein C-terminus binding // inferred from electronic annotation /// NM_006826 // GO:0019904 // protein domain specific binding // inferred from electronic annotation /// NM_006826 // GO:0044325 // ion channel binding // inferred from electronic annotation /// NM_006826 // GO:0047485 /…	NM_006826 // GenMAPP // Calcium_regulation_in_cardiac_cells /// NM_006826 // GenMAPP // Smooth_muscle_contraction /// ENST00000238081 // GenMAPP // Calcium_regulation_in_cardiac_cells /// ENST00000238081 // GenMAPP // Smooth_muscle_contraction /// ENST00000381844 // GenMAPP // Calcium_regulation_in_cardiac_cells /// ENST00000381844 // GenMAPP // Smooth_muscle_contraction /// ENST00000474715 // Ge…	ENST00000238081 // Pfam // IPR023410 // 14-3-3 domain /// ENST00000381844 // Pfam // IPR023410 // 14-3-3 domain /// OTTHUMT00000038868 // Pfam // IPR023410 // 14-3-3 domain /// OTTHUMT00000039014 // Pfam // IPR023410 // 14-3-3 domain /// OTTHUMT00000259080 // Pfam // IPR023410 // 14-3-3 domain	main	Coding	1 retired transcript(s) from ENSEMBL
TC08002451.hg.1	YWHAZ	tyrosine 3-monooxygenase	5.26772	4.70497	3.4321	-1.47708	2.41643	3.56925	3.20605e-05	2.02204e-05	1.4194e-05	0.00120539	0.00537736	0.000497967	0.00232136	0.00735052	0.00110853	TC08002451.hg.1	TC08002451.hg.1	chr8	-	101960862	101961070	30	S79449 // YWHAZ // tyrosine 3-monooxygenase/tryptophan 5-monooxygenase activation protein, zeta // 8q23.1 // 7534	S79449 // NONCODE // accn=S79449 class=mRNAlike lncRNA name=NULL ref=H-invitational v7.5 transcriptId=HIT000216847 cpcScore=1.4891200 cnci=-0.5158059 // chr8 // 100 // 100 // 0 // --- // 0	S79449 // Q6LD62 /// S79449 // P63104 /// S79449 // B0AZS6 /// S79449 // B7Z2E6 /// S79449 // Q2F831	S79449 // Hs.492407 // adipose tissue| adrenal gland| ascites| bladder| blood| bone| bone marrow| brain| cervix| connective tissue| ear| embryonic tissue| esophagus| eye| heart| intestine| kidney| larynx| liver| lung| lymph| lymph node| mammary gland| mouth| muscle| nerve| ovary| pancreas| parathyroid| pharynx| pituitary gland| placenta| prostate| salivary gland| skin| spleen| stomach| testis| th…	S79449 // GO:0006367 // transcription initiation from RNA polymerase II promoter // traceable author statement /// S79449 // GO:0006605 // protein targeting // inferred from electronic annotation /// S79449 // GO:0006915 // apoptotic process // traceable author statement /// S79449 // GO:0007165 // signal transduction // traceable author statement /// S79449 // GO:0007264 // small GTPase mediated…	S79449 // GO:0005615 // extracellular space // inferred from direct assay /// S79449 // GO:0005634 // nucleus // inferred from direct assay /// S79449 // GO:0005654 // nucleoplasm // traceable author statement /// S79449 // GO:0005737 // cytoplasm // traceable author statement /// S79449 // GO:0005739 // mitochondrion // inferred from electronic annotation /// S79449 // GO:0005829 // cytosol // t…	S79449 // GO:0005515 // protein binding // inferred from physical interaction /// S79449 // GO:0008134 // transcription factor binding // inferred from physical interaction /// S79449 // GO:0019901 // protein kinase binding // inferred from physical interaction /// S79449 // GO:0019904 // protein domain specific binding // inferred from electronic annotation /// S79449 // GO:0031625 // ubiquitin …	---	---	main	NonCoding	---
KEGG PATHWAY: PI3K-Akt signaling pathway - Homo sapiens (human) (genome.jp)

## Sheet: RAS
ID	Symbol	Gene	m0	m12	mCTRL	FC_12vs0	FC_12vsCTRL	FC_0vsCTRL	pval_12vs0	pval_12vsCTRL	pval_0vsCTRL	qval_12vs0	qval_0vsCTRL	qval_0vsCTRL	qBH_12vs0	qBH_12vsCTRL	qBH_0vsCTRL	transcript_cluster_id	probeset_id	seqname	strand	start	stop	total_probes	gene_assignment	mrna_assignment	swissprot	unigene	GO_biological_process	GO_cellular_component	GO_molecular_function	pathway	protein_domains	category	locus.type	notes
TC08001521.hg.1	ANGPT1	angiopoietin 1	3.78	3.68	3.05	-1.08	1.55	1.66	0.15853	0.00021	3e-05	0.18301	0.00646	0.00022	0.35244	0.00884	0.0005	TC08001521.hg.1	TC08001521.hg.1	chr8	-	108261710	108510283	205	NM_001146 // ANGPT1 // angiopoietin 1 // 8q23.1 // 284 /// NM_001199859 // ANGPT1 // angiopoietin 1 // 8q23.1 // 284 /// ENST00000297450 // ANGPT1 // angiopoietin 1 // 8q23.1 // 284 /// ENST00000517746 // ANGPT1 // angiopoietin 1 // 8q23.1 // 284 /// ENST00000518386 // ANGPT1 // angiopoietin 1 // 8q23.1 // 284 /// ENST00000520052 // ANGPT1 // angiopoietin 1 // 8q23.1 // 284 /// ENST00000520734 //…	NM_001146 // RefSeq // Homo sapiens angiopoietin 1 (ANGPT1), transcript variant 1, mRNA. // chr8 // 100 // 100 // 0 // --- // 0 /// NM_001199859 // RefSeq // Homo sapiens angiopoietin 1 (ANGPT1), transcript variant 2, mRNA. // chr8 // 100 // 100 // 0 // --- // 0 /// ENST00000297450 // ENSEMBL // angiopoietin 1 [gene_biotype:protein_coding transcript_biotype:protein_coding] // chr8 // 100 // 100 /…	NM_001146 // Q15389 /// NM_001146 // B4DTQ9 /// NM_001146 // B4E3G9 /// NM_001146 // Q8N6P3 /// NM_001199859 // Q15389 /// NM_001199859 // B4DTQ9 /// NM_001199859 // B4E3G9 /// NM_001199859 // Q8N6P3 /// ENST00000297450 // Q15389 /// ENST00000297450 // B4DTQ9 /// ENST00000297450 // B4E3G9 /// ENST00000297450 // Q8N6P3 /// ENST00000517746 // Q15389 /// ENST00000517746 // B4DTQ9 /// ENST00000517746…	NM_001146 // Hs.369675 // blood| bone| bone marrow| brain| cervix| connective tissue| ear| embryonic tissue| esophagus| eye| heart| intestine| kidney| liver| lung| lymph node| mouth| muscle| placenta| prostate| salivary gland| skin| spleen| stomach| testis| thymus| trachea| uterus| vascular| chondrosarcoma| esophageal tumor| germ cell tumor| glioma| head and neck tumor| kidney tumor| leukemia| no…	NM_001146 // GO:0000165 // MAPK cascade // traceable author statement /// NM_001146 // GO:0000186 // activation of MAPKK activity // traceable author statement /// NM_001146 // GO:0001701 // in utero embryonic development // inferred from electronic annotation /// NM_001146 // GO:0001933 // negative regulation of protein phosphorylation // inferred from electronic annotation /// NM_001146 // GO:0…	NM_001146 // GO:0005576 // extracellular region // traceable author statement /// NM_001146 // GO:0005615 // extracellular space // inferred from direct assay /// NM_001146 // GO:0005622 // intracellular // traceable author statement /// NM_001146 // GO:0005886 // plasma membrane // inferred from direct assay /// NM_001146 // GO:0005902 // microvillus // inferred from direct assay /// NM_001146 /…	NM_001146 // GO:0005515 // protein binding // inferred from physical interaction /// NM_001146 // GO:0030971 // receptor tyrosine kinase binding // inferred from physical interaction /// NM_001146 // GO:0005102 // receptor binding // inferred from electronic annotation /// NM_001146 // GO:0030971 // receptor tyrosine kinase binding // inferred from electronic annotation /// NM_001199859 // GO:000…	---	ENST00000297450 // Pfam // IPR002181 // Fibrinogen, alpha/beta/gamma chain, C-terminal globular domain /// ENST00000517746 // Pfam // IPR002181 // Fibrinogen, alpha/beta/gamma chain, C-terminal globular domain /// ENST00000520052 // Pfam // IPR002181 // Fibrinogen, alpha/beta/gamma chain, C-terminal globular domain /// ENST00000520734 // Pfam // IPR002181 // Fibrinogen, alpha/beta/gamma chain, C-…	main	Coding	1 retired transcript(s) from ENSEMBL
TC08000902.hg.1	ANGPT2	angiopoietin 2	3.85	3.5	3.09	-1.27	1.33	1.69	2e-05	0.00701	2e-05	0.00121	0.05553	0.00018	0.00232	0.07591	0.0004	TC08000902.hg.1	TC08000902.hg.1	chr8	-	6357172	6420930	150	NM_001118887 // ANGPT2 // angiopoietin 2 // 8p23.1 // 285 /// NM_001118888 // ANGPT2 // angiopoietin 2 // 8p23.1 // 285 /// NM_001147 // ANGPT2 // angiopoietin 2 // 8p23.1 // 285 /// ENST00000325203 // ANGPT2 // angiopoietin 2 // 8p23.1 // 285 /// ENST00000338312 // ANGPT2 // angiopoietin 2 // 8p23.1 // 285 /// ENST00000523120 // ANGPT2 // angiopoietin 2 // 8p23.1 // 285 /// AK310171 // ANGPT2 //…	NM_001118887 // RefSeq // Homo sapiens angiopoietin 2 (ANGPT2), transcript variant 2, mRNA. // chr8 // 100 // 100 // 0 // --- // 0 /// NM_001118888 // RefSeq // Homo sapiens angiopoietin 2 (ANGPT2), transcript variant 3, mRNA. // chr8 // 100 // 100 // 0 // --- // 0 /// NM_001147 // RefSeq // Homo sapiens angiopoietin 2 (ANGPT2), transcript variant 1, mRNA. // chr8 // 100 // 100 // 0 // --- // 0 /…	NM_001118887 // O15123 /// NM_001118887 // Q9H4C0 /// NM_001118887 // Q9HBP3 /// NM_001118887 // B2R6E3 /// NM_001118887 // Q9H4C1 /// NM_001118888 // O15123 /// NM_001118888 // Q9H4C0 /// NM_001118888 // Q9HBP3 /// NM_001118888 // B2R6E3 /// NM_001118888 // Q9H4C1 /// NM_001147 // O15123 /// NM_001147 // Q9H4C0 /// NM_001147 // Q9HBP3 /// NM_001147 // B2R6E3 /// NM_001147 // Q9H4C1 /// ENST00000…	NM_001118887 // Hs.583870 // bone marrow| brain| connective tissue| embryonic tissue| eye| intestine| kidney| larynx| liver| lung| mammary gland| mouth| muscle| pancreas| pituitary gland| placenta| prostate| spleen| stomach| testis| thymus| thyroid| trachea| umbilical cord| uterus| vascular| colorectal tumor| gastrointestinal tumor| germ cell tumor| glioma| head and neck tumor| kidney tumor| leuk…	NM_001118887 // GO:0001525 // angiogenesis // inferred from electronic annotation /// NM_001118887 // GO:0001666 // response to hypoxia // inferred from electronic annotation /// NM_001118887 // GO:0007165 // signal transduction // traceable author statement /// NM_001118887 // GO:0007281 // germ cell development // inferred from electronic annotation /// NM_001118887 // GO:0007596 // blood coagu…	NM_001118887 // GO:0005576 // extracellular region // traceable author statement /// NM_001118887 // GO:0005615 // extracellular space // inferred from direct assay /// NM_001118887 // GO:0005634 // nucleus // inferred from electronic annotation /// NM_001118887 // GO:0005886 // plasma membrane // inferred from electronic annotation /// NM_001118887 // GO:0042995 // cell projection // inferred fr…	NM_001118887 // GO:0005102 // receptor binding // traceable author statement /// NM_001118887 // GO:0005515 // protein binding // inferred from physical interaction /// NM_001118887 // GO:0030971 // receptor tyrosine kinase binding // inferred from physical interaction /// NM_001118887 // GO:0046872 // metal ion binding // inferred from electronic annotation /// NM_001118887 // GO:0030971 // rece…	---	ENST00000325203 // Pfam // IPR002181 // Fibrinogen, alpha/beta/gamma chain, C-terminal globular domain /// ENST00000338312 // Pfam // IPR002181 // Fibrinogen, alpha/beta/gamma chain, C-terminal globular domain /// ENST00000523120 // Pfam // IPR002181 // Fibrinogen, alpha/beta/gamma chain, C-terminal globular domain /// OTTHUMT00000206737 // Pfam // IPR002181 // Fibrinogen, alpha/beta/gamma chain,…	main	Coding	1 retired transcript(s) from ENSEMBL
TC14001678.hg.1	ARF6	ADP-ribosylation factor 6	5.7	5.17	3.76	-1.44	2.67	3.84	0.00013	4e-05	1e-05	0.00237	0.00345	0.44922	0.00457	0.00471	1	TC14001678.hg.1	TC14001678.hg.1	chr14	+	50361135	50363772	20	BC030291 // ARF6 // ADP-ribosylation factor 6 // 14q21.3 // 382	BC030291 // NONCODE // accn=BC030291 class=mRNAlike lncRNA name=Human lncRNA ref=JounralRNA transcriptId=4811 cpcScore=-1.0625700 cnci=-0.4949645 // chr14 // 100 // 100 // 0 // --- // 0	BC030291 // P62330 /// BC030291 // Q6FH17 /// BC030291 // Q5U025	BC030291 // Hs.525330 // adrenal gland| ascites| bladder| blood| bone| bone marrow| brain| cervix| connective tissue| ear| embryonic tissue| eye| heart| intestine| kidney| larynx| liver| lung| lymph| lymph node| mammary gland| mouth| muscle| nerve| ovary| pancreas| pharynx| placenta| prostate| salivary gland| skin| spleen| stomach| testis| thymus| thyroid| tonsil| trachea| uterus| vascular| bladd…	BC030291 // GO:0001889 // liver development // inferred from electronic annotation /// BC030291 // GO:0006928 // movement of cell or subcellular component // traceable author statement /// BC030291 // GO:0007049 // cell cycle // inferred from electronic annotation /// BC030291 // GO:0007155 // cell adhesion // traceable author statement /// BC030291 // GO:0007264 // small GTPase mediated signal t…	BC030291 // GO:0001726 // ruffle // inferred from direct assay /// BC030291 // GO:0005768 // endosome // inferred from direct assay /// BC030291 // GO:0005768 // endosome // traceable author statement /// BC030291 // GO:0005769 // early endosome // inferred from electronic annotation /// BC030291 // GO:0005794 // Golgi apparatus // inferred from electronic annotation /// BC030291 // GO:0005886 //…	BC030291 // GO:0003924 // GTPase activity // traceable author statement /// BC030291 // GO:0005515 // protein binding // inferred from physical interaction /// BC030291 // GO:0005525 // GTP binding // traceable author statement /// BC030291 // GO:0031996 // thioesterase binding // inferred from physical interaction /// BC030291 // GO:0047485 // protein N-terminus binding // inferred from electron…	---	---	main	NonCoding	---
TC02005060.hg.1	CALM2	calmodulin 2 (phosphorylase kinase, delta)	5.31	4.95	3.66	-1.28	2.46	3.13	0.00202	2e-05	1e-05	0.01288	0.01315	0.44922	0.0248	0.01797	1	TC02005060.hg.1	TC02005060.hg.1	chr2	-	47387221	47403740	182	NM_001743 // CALM2 // calmodulin 2 (phosphorylase kinase, delta) // 2p21 // 805 /// ENST00000272298 // CALM2 // calmodulin 2 (phosphorylase kinase, delta) // 2p21 // 805 /// ENST00000409563 // CALM2 // calmodulin 2 (phosphorylase kinase, delta) // 2p21 // 805 /// BC003354 // CALM2 // calmodulin 2 (phosphorylase kinase, delta) // 2p21 // 805 /// BC006464 // CALM2 // calmodulin 2 (phosphorylase kin…	NM_001743 // RefSeq // Homo sapiens calmodulin 2 (phosphorylase kinase, delta) (CALM2), transcript variant 2, mRNA. // chr2 // 100 // 100 // 0 // --- // 0 /// ENST00000272298 // ENSEMBL // calmodulin 2 (phosphorylase kinase, delta) [gene_biotype:protein_coding transcript_biotype:protein_coding] // chr2 // 100 // 100 // 0 // --- // 0 /// ENST00000409563 // ENSEMBL // calmodulin 2 (phosphorylase ki…	NM_001743 // P62158 /// NM_001743 // B2RDW0 /// NM_001743 // B4DJ51 /// ENST00000272298 // P62158 /// ENST00000272298 // B4DJ51 /// ENST00000272298 // B2RDW0 /// ENST00000409563 // E7EMB3 /// ENST00000409563 // P62158 /// ENST00000409563 // B2RDW0 /// BC003354 // P62158 /// BC003354 // B2RDW0 /// BC006464 // P62158 /// BC006464 // B2RDW0 /// BC008437 // P62158 /// BC008437 // B2RDW0 /// BC017385 …	NM_001743 // Hs.468442 // adipose tissue| adrenal gland| ascites| bladder| blood| bone| bone marrow| brain| cervix| connective tissue| ear| embryonic tissue| esophagus| eye| heart| intestine| kidney| larynx| liver| lung| lymph| lymph node| mammary gland| mouth| muscle| nerve| ovary| pancreas| parathyroid| pharynx| pituitary gland| placenta| prostate| salivary gland| skin| spleen| stomach| testis|…	NM_001743 // GO:0000165 // MAPK cascade // traceable author statement /// NM_001743 // GO:0000186 // activation of MAPKK activity // traceable author statement /// NM_001743 // GO:0001975 // response to amphetamine // inferred from electronic annotation /// NM_001743 // GO:0002027 // regulation of heart rate // inferred from mutant phenotype /// NM_001743 // GO:0002223 // stimulatory C-type lecti…	NM_001743 // GO:0000922 // spindle pole // inferred from direct assay /// NM_001743 // GO:0005576 // extracellular region // traceable author statement /// NM_001743 // GO:0005634 // nucleus // inferred from direct assay /// NM_001743 // GO:0005654 // nucleoplasm // traceable author statement /// NM_001743 // GO:0005737 // cytoplasm // traceable author statement /// NM_001743 // GO:0005813 // cen…	NM_001743 // GO:0005509 // calcium ion binding // inferred from direct assay /// NM_001743 // GO:0005509 // calcium ion binding // inferred from sequence or structural similarity /// NM_001743 // GO:0005515 // protein binding // inferred from physical interaction /// NM_001743 // GO:0008179 // adenylate cyclase binding // inferred from electronic annotation /// NM_001743 // GO:0019901 // protein …	NM_001743 // GenMAPP // G_Protein_Signaling /// NM_001743 // GenMAPP // G13_Signaling_Pathway /// NM_001743 // GenMAPP // Glycogen_Metabolism /// NM_001743 // GenMAPP // Calcium_regulation_in_cardiac_cells /// NM_001743 // GenMAPP // Smooth_muscle_contraction /// NM_001743 // GenMAPP // G_Protein_Signaling /// NM_001743 // GenMAPP // G13_Signaling_Pathway /// NM_001743 // GenMAPP // Calcium_regul…	ENST00000272298 // Pfam // IPR011992 // EF-hand domain pair /// ENST00000272298 // Pfam // IPR011992 // EF-hand domain pair /// ENST00000409563 // Pfam // IPR011992 // EF-hand domain pair /// ENST00000409563 // Pfam // IPR011992 // EF-hand domain pair /// OTTHUMT00000250789 // Pfam // IPR002048 // EF-hand domain /// OTTHUMT00000250789 // Pfam // IPR002048 // EF-hand domain /// OTTHUMT00000250789 …	main	Coding	---
TC14000554.hg.1	CALM3	calmodulin 3 (phosphorylase kinase, delta)	4.61	4.3	3.68	-1.24	1.54	1.9	9e-05	0.00022	1e-05	0.00196	0.00664	0.00027	0.00378	0.00907	0.0006	TC14000554.hg.1	TC14000554.hg.1	chr14	+	90863327	90874619	149	NM_005184 // CALM3 // calmodulin 3 (phosphorylase kinase, delta) // 19q13.2-q13.3 // 808 /// NM_006888 // CALM1 // calmodulin 1 (phosphorylase kinase, delta) // 14q32.11 // 801 /// ENST00000356978 // CALM2 // calmodulin 2 (phosphorylase kinase, delta) // 2p21 // 805 /// ENST00000356978 // CALM1 // calmodulin 1 (phosphorylase kinase, delta) // 14q32.11 // 801 /// ENST00000447653 // CALM2 // calmod…	NM_005184 // RefSeq // Homo sapiens calmodulin 3 (phosphorylase kinase, delta) (CALM3), mRNA. // chr14 // 100 // 100 // 0 // --- // 0 /// NM_006888 // RefSeq // Homo sapiens calmodulin 1 (phosphorylase kinase, delta) (CALM1), mRNA. // chr14 // 100 // 100 // 0 // --- // 0 /// ENST00000356978 // ENSEMBL // calmodulin 1 (phosphorylase kinase, delta) [gene_biotype:protein_coding transcript_biotype:pr…	NM_005184 // P62158 /// NM_005184 // B4DJ51 /// NM_005184 // Q9BRL5 /// NM_006888 // P62158 /// NM_006888 // Q96HY3 /// NM_006888 // A8K1M2 /// NM_006888 // B4DJ51 /// ENST00000356978 // P62158 /// ENST00000356978 // B4DJ51 /// ENST00000356978 // Q96HY3 /// ENST00000356978 // B2RDW0 /// ENST00000356978 // A8K1M2 /// ENST00000447653 // E7ETZ0 /// ENST00000447653 // P62158 /// ENST00000447653 // Q9…	NM_005184 // Hs.515487 // adipose tissue| adrenal gland| ascites| bladder| blood| bone| bone marrow| brain| cervix| connective tissue| ear| embryonic tissue| esophagus| eye| heart| intestine| kidney| larynx| liver| lung| lymph| lymph node| mammary gland| mouth| muscle| nerve| ovary| pancreas| parathyroid| pharynx| placenta| prostate| salivary gland| skin| spleen| stomach| testis| thymus| thyroid|…	NM_005184 // GO:0000165 // MAPK cascade // traceable author statement /// NM_005184 // GO:0000186 // activation of MAPKK activity // traceable author statement /// NM_005184 // GO:0001975 // response to amphetamine // inferred from electronic annotation /// NM_005184 // GO:0002027 // regulation of heart rate // inferred from mutant phenotype /// NM_005184 // GO:0002223 // stimulatory C-type lecti…	NM_005184 // GO:0000922 // spindle pole // inferred from direct assay /// NM_005184 // GO:0005576 // extracellular region // traceable author statement /// NM_005184 // GO:0005634 // nucleus // inferred from direct assay /// NM_005184 // GO:0005654 // nucleoplasm // traceable author statement /// NM_005184 // GO:0005737 // cytoplasm // traceable author statement /// NM_005184 // GO:0005813 // cen…	NM_005184 // GO:0005509 // calcium ion binding // inferred from direct assay /// NM_005184 // GO:0005509 // calcium ion binding // inferred from sequence or structural similarity /// NM_005184 // GO:0005515 // protein binding // inferred from physical interaction /// NM_005184 // GO:0008179 // adenylate cyclase binding // inferred from electronic annotation /// NM_005184 // GO:0019901 // protein …	NM_005184 // GenMAPP // G_Protein_Signaling /// NM_005184 // GenMAPP // G13_Signaling_Pathway /// NM_005184 // GenMAPP // Glycogen_Metabolism /// NM_005184 // GenMAPP // Calcium_regulation_in_cardiac_cells /// NM_005184 // GenMAPP // Smooth_muscle_contraction /// NM_005184 // GenMAPP // G_Protein_Signaling /// NM_005184 // GenMAPP // G13_Signaling_Pathway /// NM_005184 // GenMAPP // Calcium_regul…	ENST00000356978 // Pfam // IPR011992 // EF-hand domain pair /// ENST00000356978 // Pfam // IPR011992 // EF-hand domain pair /// ENST00000447653 // Pfam // IPR011992 // EF-hand domain pair /// ENST00000447653 // Pfam // IPR011992 // EF-hand domain pair /// ENST00000544280 // Pfam // IPR011992 // EF-hand domain pair /// ENST00000553542 // Pfam // IPR011992 // EF-hand domain pair	main	Coding	---
TC10002931.hg.1	CHUK	conserved helix-loop-helix ubiquitous kinase	3.43	3.17	2.7	-1.2	1.38	1.66	0.0001	0.00084	2e-05	0.00213	0.0139	0.00019	0.0041	0.019	0.00041	TC10002931.hg.1	TC10002931.hg.1	chr10	-	101948055	101989376	326	NM_001278 // CHUK // conserved helix-loop-helix ubiquitous kinase // 10q24-q25 // 1147 /// ENST00000370397 // CHUK // conserved helix-loop-helix ubiquitous kinase // 10q24-q25 // 1147 /// BC092514 // CHUK // conserved helix-loop-helix ubiquitous kinase // 10q24-q25 // 1147 /// OTTHUMT00000049836 // CHUK // conserved helix-loop-helix ubiquitous kinase // 10q24-q25 // 1147 /// OTTHUMT00000049837 //…	NM_001278 // RefSeq // Homo sapiens conserved helix-loop-helix ubiquitous kinase (CHUK), mRNA. // chr10 // 100 // 100 // 0 // --- // 0 /// ENST00000370397 // ENSEMBL // conserved helix-loop-helix ubiquitous kinase [gene_biotype:protein_coding transcript_biotype:protein_coding] // chr10 // 100 // 100 // 0 // --- // 0 /// BC092514 // GenBank // Homo sapiens conserved helix-loop-helix ubiquitous kin…	NM_001278 // O15111 /// NM_001278 // Q562E6 /// NM_001278 // Q59GT1 /// ENST00000370397 // O15111 /// ENST00000370397 // Q562E6 /// ENST00000370397 // Q59GT1 /// BC092514 // Q562E6 /// BC092514 // O15111 /// BC092514 // Q59GT1 /// OTTHUMT00000049836 // O15111 /// OTTHUMT00000049836 // Q562E6 /// OTTHUMT00000049836 // Q59GT1 /// OTTHUMT00000049837 // O15111 /// OTTHUMT00000049837 // Q562E6 /// OTT…	NM_001278 // Hs.198998 // adrenal gland| bladder| blood| bone| bone marrow| brain| cervix| embryonic tissue| eye| heart| intestine| kidney| larynx| liver| lung| lymph node| mammary gland| muscle| nerve| pancreas| parathyroid| pharynx| placenta| salivary gland| skin| spleen| stomach| testis| thymus| trachea| uterus|adrenal tumor| bladder carcinoma| breast (mammary gland) tumor| cervical tumor| col…	NM_001278 // GO:0002011 // morphogenesis of an epithelial sheet // inferred from electronic annotation /// NM_001278 // GO:0002223 // stimulatory C-type lectin receptor signaling pathway // traceable author statement /// NM_001278 // GO:0002224 // toll-like receptor signaling pathway // traceable author statement /// NM_001278 // GO:0002755 // MyD88-dependent toll-like receptor signaling pathway …	NM_001278 // GO:0005654 // nucleoplasm // inferred from direct assay /// NM_001278 // GO:0005737 // cytoplasm // inferred from direct assay /// NM_001278 // GO:0005829 // cytosol // traceable author statement /// NM_001278 // GO:0008385 // IkappaB kinase complex // traceable author statement /// NM_001278 // GO:0009898 // cytoplasmic side of plasma membrane // inferred from sequence or structural…	NM_001278 // GO:0004672 // protein kinase activity // inferred from direct assay /// NM_001278 // GO:0005515 // protein binding // inferred from physical interaction /// NM_001278 // GO:0005524 // ATP binding // inferred from electronic annotation /// NM_001278 // GO:0008384 // IkappaB kinase activity // traceable author statement /// NM_001278 // GO:0042803 // protein homodimerization activity /…	NM_001278 // GenMAPP // Apoptosis /// ENST00000370397 // GenMAPP // Apoptosis /// BC092514 // GenMAPP // Apoptosis /// OTTHUMT00000049836 // GenMAPP // Apoptosis /// OTTHUMT00000049837 // GenMAPP // Apoptosis /// OTTHUMT00000049838 // GenMAPP // Apoptosis /// OTTHUMT00000049839 // GenMAPP // Apoptosis /// uc001kqp.3 // GenMAPP // Apoptosis /// ENST00000485693 // GenMAPP // Apoptosis	ENST00000370397 // Pfam // IPR000719 // Protein kinase domain /// ENST00000370397 // Pfam // IPR022007 // I-kappa-kinase-beta NEMO binding domain /// OTTHUMT00000049836 // Pfam // IPR000719 // Protein kinase domain /// OTTHUMT00000049836 // Pfam // IPR001245 // Serine-threonine/tyrosine-protein kinase catalytic domain /// OTTHUMT00000049836 // Pfam // IPR022007 // I-kappa-kinase-beta NEMO binding…	main	Coding	1 retired transcript(s) from ENSEMBL
TC10000322.hg.1	MAPK8	mitogen-activated protein kinase 8	3.84	3.68	3.19	-1.12	1.41	1.57	0.00624	0.0002	2e-05	0.02589	0.00611	0.00018	0.04985	0.00836	0.0004	TC10000322.hg.1	TC10000322.hg.1	chr10	+	49514698	49647403	337	NM_002750 // MAPK8 // mitogen-activated protein kinase 8 // 10q11.22 // 5599 /// NM_139046 // MAPK8 // mitogen-activated protein kinase 8 // 10q11.22 // 5599 /// NM_139047 // MAPK8 // mitogen-activated protein kinase 8 // 10q11.22 // 5599 /// NM_139049 // MAPK8 // mitogen-activated protein kinase 8 // 10q11.22 // 5599 /// ENST00000360332 // MAPK8 // mitogen-activated protein kinase 8 // 10q11.22 …	NM_002750 // RefSeq // Homo sapiens mitogen-activated protein kinase 8 (MAPK8), transcript variant JNK1-a1, mRNA. // chr10 // 100 // 100 // 0 // --- // 0 /// NM_139046 // RefSeq // Homo sapiens mitogen-activated protein kinase 8 (MAPK8), transcript variant JNK1-b1, mRNA. // chr10 // 100 // 100 // 0 // --- // 0 /// NM_139047 // RefSeq // [retired]Homo sapiens mitogen-activated protein kinase 8 (MA…	NM_002750 // P45983 /// NM_002750 // A1L4K2 /// NM_002750 // B5BUB8 /// NM_139046 // P45983 /// NM_139046 // A1L4K2 /// NM_139046 // B5BUB8 /// NM_139047 // P45983 /// NM_139047 // A1L4K2 /// NM_139047 // B5BUB8 /// NM_139049 // P45983 /// NM_139049 // A1L4K2 /// NM_139049 // B5BUB8 /// ENST00000360332 // P45983 /// ENST00000360332 // A1L4K2 /// ENST00000360332 // B5BUB8 /// ENST00000374174 // A6…	NM_002750 // Hs.138211 // blood| bone| brain| cervix| connective tissue| embryonic tissue| heart| intestine| kidney| lung| lymph node| mammary gland| mouth| ovary| pancreas| prostate| skin| spleen| stomach| testis| trachea| uterus| vascular| bladder carcinoma| breast (mammary gland) tumor| colorectal tumor| gastrointestinal tumor| germ cell tumor| glioma| head and neck tumor| non-neoplasia| norma…	NM_002750 // GO:0002224 // toll-like receptor signaling pathway // traceable author statement /// NM_002750 // GO:0002755 // MyD88-dependent toll-like receptor signaling pathway // traceable author statement /// NM_002750 // GO:0002756 // MyD88-independent toll-like receptor signaling pathway // traceable author statement /// NM_002750 // GO:0006281 // DNA repair // traceable author statement ///…	NM_002750 // GO:0005634 // nucleus // inferred from direct assay /// NM_002750 // GO:0005654 // nucleoplasm // traceable author statement /// NM_002750 // GO:0005829 // cytosol // traceable author statement /// NM_002750 // GO:0005634 // nucleus // inferred from electronic annotation /// NM_002750 // GO:0005737 // cytoplasm // inferred from electronic annotation /// NM_002750 // GO:0005739 // mit…	NM_002750 // GO:0004674 // protein serine/threonine kinase activity // inferred from direct assay /// NM_002750 // GO:0004705 // JUN kinase activity // inferred from direct assay /// NM_002750 // GO:0005515 // protein binding // inferred from physical interaction /// NM_002750 // GO:0005524 // ATP binding // inferred from electronic annotation /// NM_002750 // GO:0019899 // enzyme binding // infe…	---	ENST00000360332 // Pfam // IPR000719 // Protein kinase domain /// ENST00000374174 // Pfam // IPR000719 // Protein kinase domain /// ENST00000374176 // Pfam // IPR000719 // Protein kinase domain /// ENST00000374179 // Pfam // IPR000719 // Protein kinase domain /// ENST00000374182 // Pfam // IPR000719 // Protein kinase domain /// ENST00000374189 // Pfam // IPR000719 // Protein kinase domain /// ENS…	main	Coding	1 retired transcript(s) from RefSeq
TC01003014.hg.1	NRAS	neuroblastoma RAS viral (v-ras) oncogene homolog	4.95	4.62	3.82	-1.25	1.74	2.18	0.00041	0.00013	1e-05	0.00494	0.00504	0.00032	0.00951	0.00689	0.00071	TC01003014.hg.1	TC01003014.hg.1	chr1	-	115247085	115259515	90	NM_002524 // NRAS // neuroblastoma RAS viral (v-ras) oncogene homolog // 1p13.2 // 4893 /// ENST00000369535 // NRAS // neuroblastoma RAS viral (v-ras) oncogene homolog // 1p13.2 // 4893 /// BC005219 // NRAS // neuroblastoma RAS viral (v-ras) oncogene homolog // 1p13.2 // 4893 /// OTTHUMT00000033395 // NRAS // neuroblastoma RAS viral (v-ras) oncogene homolog // 1p13.2 // 4893 /// uc009wgu.3 // NRA…	NM_002524 // RefSeq // Homo sapiens neuroblastoma RAS viral (v-ras) oncogene homolog (NRAS), mRNA. // chr1 // 100 // 100 // 0 // --- // 0 /// ENST00000369535 // ENSEMBL // neuroblastoma RAS viral (v-ras) oncogene homolog [gene_biotype:protein_coding transcript_biotype:protein_coding] // chr1 // 100 // 100 // 0 // --- // 0 /// BC005219 // GenBank // Homo sapiens neuroblastoma RAS viral (v-ras) onc…	NM_002524 // P01111 /// NM_002524 // Q5U091 /// ENST00000369535 // P01111 /// ENST00000369535 // Q5U091 /// BC005219 // P01111 /// BC005219 // Q5U091 /// OTTHUMT00000033395 // P01111 /// OTTHUMT00000033395 // Q5U091 /// uc009wgu.3 // P01111 /// uc009wgu.3 // Q5U091	NM_002524 // Hs.486502 // adrenal gland| bladder| blood| bone| bone marrow| brain| cervix| connective tissue| ear| embryonic tissue| esophagus| eye| heart| intestine| kidney| liver| lung| lymph| lymph node| mammary gland| mouth| muscle| nerve| ovary| pancreas| pharynx| placenta| prostate| salivary gland| skin| stomach| testis| trachea| uterus| vascular|adrenal tumor| bladder carcinoma| breast (ma…	NM_002524 // GO:0000165 // MAPK cascade // traceable author statement /// NM_002524 // GO:0000186 // activation of MAPKK activity // traceable author statement /// NM_002524 // GO:0002223 // stimulatory C-type lectin receptor signaling pathway // traceable author statement /// NM_002524 // GO:0007173 // epidermal growth factor receptor signaling pathway // traceable author statement /// NM_002524…	NM_002524 // GO:0000139 // Golgi membrane // inferred from electronic annotation /// NM_002524 // GO:0005794 // Golgi apparatus // inferred from direct assay /// NM_002524 // GO:0005886 // plasma membrane // traceable author statement /// NM_002524 // GO:0016020 // membrane // inferred from direct assay /// NM_002524 // GO:0070062 // extracellular exosome // inferred from direct assay /// NM_0025…	NM_002524 // GO:0005525 // GTP binding // inferred from electronic annotation /// NM_002524 // GO:0032403 // protein complex binding // inferred from direct assay /// NM_002524 // GO:0000166 // nucleotide binding // inferred from electronic annotation /// ENST00000369535 // GO:0005525 // GTP binding // inferred from electronic annotation /// ENST00000369535 // GO:0032403 // protein complex bindin…	NM_002524 // GenMAPP // G_Protein_Signaling /// NM_002524 // GenMAPP // MAPK_Cascade /// ENST00000369535 // GenMAPP // G_Protein_Signaling /// ENST00000369535 // GenMAPP // MAPK_Cascade /// BC005219 // GenMAPP // G_Protein_Signaling /// BC005219 // GenMAPP // MAPK_Cascade /// OTTHUMT00000033395 // GenMAPP // G_Protein_Signaling /// OTTHUMT00000033395 // GenMAPP // MAPK_Cascade /// uc009wgu.3 // G…	ENST00000369535 // Pfam // IPR001806 // Small GTPase superfamily /// OTTHUMT00000033395 // Pfam // IPR000795 // Transcription factor, GTP-binding domain /// OTTHUMT00000033395 // Pfam // IPR001806 // Small GTPase superfamily /// OTTHUMT00000033395 // Pfam // IPR006689 // Small GTPase superfamily, ARF/SAR type /// OTTHUMT00000033395 // Pfam // IPR013684 // Mitochondrial Rho-like	main	Coding	---
TC03001100.hg.1	PAK2	p21 protein (Cdc42	4.41	4.05	3.63	-1.28	1.34	1.72	2e-05	0.01561	1e-05	0.00121	0.09273	0.00022	0.00233	0.12675	0.00048	TC03001100.hg.1	TC03001100.hg.1	chr3	+	196466728	196559518	177	NM_002577 // PAK2 // p21 protein (Cdc42/Rac)-activated kinase 2 // 3q29 // 5062 /// ENST00000327134 // PAK2 // p21 protein (Cdc42/Rac)-activated kinase 2 // 3q29 // 5062 /// BC069613 // PAK2 // p21 protein (Cdc42/Rac)-activated kinase 2 // 3q29 // 5062 /// OTTHUMT00000340548 // PAK2 // p21 protein (Cdc42/Rac)-activated kinase 2 // 3q29 // 5062 /// OTTHUMT00000340550 // PAK2 // p21 protein (Cdc42/…	NM_002577 // RefSeq // Homo sapiens p21 protein (Cdc42/Rac)-activated kinase 2 (PAK2), mRNA. // chr3 // 100 // 100 // 0 // --- // 0 /// ENST00000327134 // ENSEMBL // p21 protein (Cdc42/Rac)-activated kinase 2 [gene_biotype:protein_coding transcript_biotype:protein_coding] // chr3 // 100 // 100 // 0 // --- // 0 /// BC069613 // GenBank // Homo sapiens p21 protein (Cdc42/Rac)-activated kinase 2, mRN…	NM_002577 // Q13177 /// NM_002577 // A8K5M4 /// ENST00000327134 // Q13177 /// ENST00000327134 // A8K5M4 /// BC069613 // Q13177 /// BC069613 // A8K5M4 /// OTTHUMT00000340548 // Q13177 /// OTTHUMT00000340548 // A8K5M4 /// OTTHUMT00000340550 // Q13177 /// OTTHUMT00000340550 // A8K5M4 /// OTTHUMT00000340551 // Q13177 /// OTTHUMT00000340551 // A8K5M4 /// uc003fwy.4 // Q13177 /// uc003fwy.4 // A8K5M4 /…	NM_002577 // Hs.518530 // ascites| bladder| blood| bone| bone marrow| brain| cervix| connective tissue| ear| embryonic tissue| esophagus| eye| heart| intestine| kidney| liver| lung| lymph| lymph node| mammary gland| mouth| muscle| ovary| pancreas| parathyroid| pharynx| placenta| prostate| skin| spleen| stomach| testis| thymus| thyroid| trachea| uterus| vascular| bladder carcinoma| breast (mammary…	NM_002577 // GO:0002223 // stimulatory C-type lectin receptor signaling pathway // traceable author statement /// NM_002577 // GO:0006468 // protein phosphorylation // inferred from direct assay /// NM_002577 // GO:0006469 // negative regulation of protein kinase activity // traceable author statement /// NM_002577 // GO:0006915 // apoptotic process // traceable author statement /// NM_002577 // …	NM_002577 // GO:0005654 // nucleoplasm // inferred from direct assay /// NM_002577 // GO:0005737 // cytoplasm // inferred from direct assay /// NM_002577 // GO:0005829 // cytosol // traceable author statement /// NM_002577 // GO:0005886 // plasma membrane // traceable author statement /// NM_002577 // GO:0048471 // perinuclear region of cytoplasm // inferred from electronic annotation /// NM_0025…	NM_002577 // GO:0004672 // protein kinase activity // traceable author statement /// NM_002577 // GO:0004674 // protein serine/threonine kinase activity // not recorded /// NM_002577 // GO:0004674 // protein serine/threonine kinase activity // inferred from direct assay /// NM_002577 // GO:0004674 // protein serine/threonine kinase activity // traceable author statement /// NM_002577 // GO:000551…	NM_002577 // GenMAPP // Integrin-mediated_cell_adhesion_KEGG /// ENST00000327134 // GenMAPP // Integrin-mediated_cell_adhesion_KEGG /// BC069613 // GenMAPP // Integrin-mediated_cell_adhesion_KEGG /// OTTHUMT00000340548 // GenMAPP // Integrin-mediated_cell_adhesion_KEGG /// OTTHUMT00000340550 // GenMAPP // Integrin-mediated_cell_adhesion_KEGG /// OTTHUMT00000340551 // GenMAPP // Integrin-mediated_…	ENST00000327134 // Pfam // IPR000095 // CRIB domain /// ENST00000327134 // Pfam // IPR000719 // Protein kinase domain /// OTTHUMT00000340548 // Pfam // IPR000095 // CRIB domain /// OTTHUMT00000340548 // Pfam // IPR000719 // Protein kinase domain /// OTTHUMT00000340548 // Pfam // IPR001245 // Serine-threonine/tyrosine-protein kinase catalytic domain /// OTTHUMT00000340551 // Pfam // IPR000719 // P…	main	Coding	2 retired transcript(s) from Havana transcript, ENSEMBL
TC04002799.hg.1	PDGFC	platelet derived growth factor C	3.94	3.74	3.26	-1.15	1.39	1.6	0.0025	0.00294	1e-05	0.01469	0.03118	0.00022	0.0283	0.04263	0.00049	TC04002799.hg.1	TC04002799.hg.1	chr4	-	157682763	157892546	70	NR_036641 // PDGFC // platelet derived growth factor C // 4q32 // 56034	NR_036641 // NONCODE // accn=NR_036641 class=lncRNA name= ref=RefGeneNoncode transcriptId=NR_036641 cpcScore=5.1651100 cnci=-0.2439899 // chr4 // 100 // 100 // 0 // --- // 0	NR_036641 // Q9NRA1 /// NR_036641 // B4E3A5 /// NR_036641 // B2R9K6	NR_036641 // Hs.570855 // adipose tissue| ascites| bladder| blood| bone| brain| cervix| connective tissue| ear| embryonic tissue| eye| heart| intestine| kidney| liver| lung| mammary gland| mouth| ovary| pancreas| parathyroid| pharynx| prostate| skin| stomach| testis| thymus| trachea| uterus| vascular| breast (mammary gland) tumor| chondrosarcoma| gastrointestinal tumor| germ cell tumor| glioma| h…	NR_036641 // GO:0007171 // activation of transmembrane receptor protein tyrosine kinase activity // inferred from electronic annotation /// NR_036641 // GO:0007417 // central nervous system development // traceable author statement /// NR_036641 // GO:0009790 // embryo development // inferred from electronic annotation /// NR_036641 // GO:0009887 // organ morphogenesis // inferred from electronic…	NR_036641 // GO:0000139 // Golgi membrane // traceable author statement /// NR_036641 // GO:0005576 // extracellular region // traceable author statement /// NR_036641 // GO:0005615 // extracellular space // inferred from direct assay /// NR_036641 // GO:0005634 // nucleus // inferred from electronic annotation /// NR_036641 // GO:0005737 // cytoplasm // inferred from direct assay /// NR_036641 /…	NR_036641 // GO:0005161 // platelet-derived growth factor receptor binding // inferred from physical interaction /// NR_036641 // GO:0005515 // protein binding // inferred from physical interaction /// NR_036641 // GO:0008083 // growth factor activity // inferred from electronic annotation /// NR_036641 // GO:0042803 // protein homodimerization activity // inferred from physical interaction /// N…	---	---	main	NonCoding	---
TC03000951.hg.1	PIK3CA	phosphatidylinositol-4,5-bisphosphate 3-kinase, catalytic subunit alpha	4.1	3.74	3.23	-1.28	1.43	1.82	1e-05	0.00122	1e-05	0.00224	0.01766	0.44922	0.00431	0.02414	1	TC03000951.hg.1	TC03000951.hg.1	chr3	+	178865902	178957881	260	NM_006218 // PIK3CA // phosphatidylinositol-4,5-bisphosphate 3-kinase, catalytic subunit alpha // 3q26.3 // 5290 /// ENST00000263967 // PIK3CA // phosphatidylinositol-4,5-bisphosphate 3-kinase, catalytic subunit alpha // 3q26.3 // 5290 /// BC113601 // PIK3CA // phosphatidylinositol-4,5-bisphosphate 3-kinase, catalytic subunit alpha // 3q26.3 // 5290 /// BC113603 // PIK3CA // phosphatidylinositol-…	NM_006218 // RefSeq // Homo sapiens phosphatidylinositol-4,5-bisphosphate 3-kinase, catalytic subunit alpha (PIK3CA), mRNA. // chr3 // 100 // 100 // 0 // --- // 0 /// ENST00000263967 // ENSEMBL // phosphatidylinositol-4,5-bisphosphate 3-kinase, catalytic subunit alpha [gene_biotype:protein_coding transcript_biotype:protein_coding] // chr3 // 100 // 100 // 0 // --- // 0 /// BC113601 // GenBank // …	NM_006218 // P42336 /// NM_006218 // B4DLX6 /// NM_006218 // Q4LE51 /// NM_006218 // B4DYU4 /// NM_006218 // E2I6G1 /// NM_006218 // A8KA75 /// NM_006218 // Q06DD2 /// NM_006218 // Q0PN16 /// ENST00000263967 // P42336 /// ENST00000263967 // B4DLX6 /// ENST00000263967 // Q4LE51 /// ENST00000263967 // B4DYU4 /// ENST00000263967 // E2I6G1 /// ENST00000263967 // A8KA75 /// ENST00000263967 // Q06DD2 /…	NM_006218 // Hs.553498 // adipose tissue| blood| brain| connective tissue| embryonic tissue| eye| heart| kidney| liver| lung| lymph node| nerve| ovary| placenta| prostate| spleen| uterus| vascular| chondrosarcoma| leukemia| normal| ovarian tumor| prostate cancer| uterine tumor| fetus| adult /// NM_006218 // Hs.715194 // adipose tissue| bladder| blood| bone| bone marrow| brain| cervix| connective …	NM_006218 // GO:0001525 // angiogenesis // inferred from electronic annotation /// NM_006218 // GO:0001889 // liver development // inferred from electronic annotation /// NM_006218 // GO:0001944 // vasculature development // traceable author statement /// NM_006218 // GO:0006006 // glucose metabolic process // inferred from electronic annotation /// NM_006218 // GO:0006468 // protein phosphorylat…	NM_006218 // GO:0005829 // cytosol // traceable author statement /// NM_006218 // GO:0005886 // plasma membrane // not recorded /// NM_006218 // GO:0005942 // phosphatidylinositol 3-kinase complex // inferred from sequence or structural similarity /// NM_006218 // GO:0005943 // phosphatidylinositol 3-kinase complex, class IA // inferred from direct assay /// NM_006218 // GO:0030027 // lamellipodi…	NM_006218 // GO:0004674 // protein serine/threonine kinase activity // inferred from electronic annotation /// NM_006218 // GO:0005515 // protein binding // inferred from physical interaction /// NM_006218 // GO:0005524 // ATP binding // inferred from electronic annotation /// NM_006218 // GO:0016301 // kinase activity // traceable author statement /// NM_006218 // GO:0016303 // 1-phosphatidylino…	NM_006218 // GenMAPP // G13_Signaling_Pathway /// ENST00000263967 // GenMAPP // G13_Signaling_Pathway /// BC113601 // GenMAPP // G13_Signaling_Pathway /// BC113603 // GenMAPP // G13_Signaling_Pathway /// OTTHUMT00000348409 // GenMAPP // G13_Signaling_Pathway /// OTTHUMT00000348478 // GenMAPP // G13_Signaling_Pathway /// OTTHUMT00000348479 // GenMAPP // G13_Signaling_Pathway /// OTTHUMT00000348480…	ENST00000263967 // Pfam // IPR000341 // Phosphatidylinositol 3-kinase Ras-binding (PI3K RBD) domain /// ENST00000263967 // Pfam // IPR000403 // Phosphatidylinositol 3-/4-kinase, catalytic domain /// ENST00000263967 // Pfam // IPR001263 // Phosphoinositide 3-kinase, accessory (PIK) domain /// ENST00000263967 // Pfam // IPR002420 // Phosphatidylinositol 3-kinase, C2 domain /// ENST00000263967 // Pf…	main	Coding	---
TC03001824.hg.1	PIK3CB	phosphatidylinositol-4,5-bisphosphate 3-kinase, catalytic subunit beta	3.74	3.52	3.15	-1.16	1.29	1.5	0.00081	0.0092	3e-05	0.0074	0.06621	0.00022	0.01424	0.09051	0.00048	TC03001824.hg.1	TC03001824.hg.1	chr3	-	138371540	138553780	406	NM_001256045 // PIK3CB // phosphatidylinositol-4,5-bisphosphate 3-kinase, catalytic subunit beta // 3q22.3 // 5291 /// NM_006219 // PIK3CB // phosphatidylinositol-4,5-bisphosphate 3-kinase, catalytic subunit beta // 3q22.3 // 5291 /// ENST00000289153 // PIK3CB // phosphatidylinositol-4,5-bisphosphate 3-kinase, catalytic subunit beta // 3q22.3 // 5291 /// ENST00000477593 // PIK3CB // phosphatidyli…	NM_001256045 // RefSeq // Homo sapiens phosphatidylinositol-4,5-bisphosphate 3-kinase, catalytic subunit beta (PIK3CB), transcript variant 2, mRNA. // chr3 // 100 // 100 // 0 // --- // 0 /// NM_006219 // RefSeq // Homo sapiens phosphatidylinositol-4,5-bisphosphate 3-kinase, catalytic subunit beta (PIK3CB), transcript variant 1, mRNA. // chr3 // 100 // 100 // 0 // --- // 0 /// ENST00000289153 // E…	NM_001256045 // P42338 /// NM_001256045 // Q68DL0 /// NM_001256045 // Q6PJ60 /// NM_001256045 // B4DZI3 /// NM_001256045 // Q9BTS4 /// NM_001256045 // B4DER4 /// NM_006219 // P42338 /// NM_006219 // Q68DL0 /// NM_006219 // Q6PJ60 /// NM_006219 // B4DZI3 /// NM_006219 // Q9BTS4 /// NM_006219 // B4DER4 /// ENST00000289153 // P42338 /// ENST00000289153 // Q68DL0 /// ENST00000289153 // Q6PJ60 /// ENS…	NM_001256045 // Hs.239818 // ascites| bladder| blood| bone| bone marrow| brain| cervix| connective tissue| embryonic tissue| eye| intestine| kidney| liver| lung| lymph node| mammary gland| mouth| muscle| ovary| pancreas| parathyroid| pharynx| pituitary gland| placenta| prostate| salivary gland| skin| stomach| testis| thyroid| uterus| vascular| breast (mammary gland) tumor| cervical tumor| chondro…	NM_001256045 // GO:0000187 // activation of MAPK activity // traceable author statement /// NM_001256045 // GO:0001935 // endothelial cell proliferation // inferred from electronic annotation /// NM_001256045 // GO:0001952 // regulation of cell-matrix adhesion // inferred from mutant phenotype /// NM_001256045 // GO:0006644 // phospholipid metabolic process // traceable author statement /// NM_00…	NM_001256045 // GO:0005634 // nucleus // inferred from direct assay /// NM_001256045 // GO:0005730 // nucleolus // inferred from direct assay /// NM_001256045 // GO:0005829 // cytosol // traceable author statement /// NM_001256045 // GO:0005886 // plasma membrane // not recorded /// NM_001256045 // GO:0005942 // phosphatidylinositol 3-kinase complex // not recorded /// NM_001256045 // GO:0045171 …	NM_001256045 // GO:0005515 // protein binding // inferred from physical interaction /// NM_001256045 // GO:0005524 // ATP binding // inferred from electronic annotation /// NM_001256045 // GO:0016303 // 1-phosphatidylinositol-3-kinase activity // not recorded /// NM_001256045 // GO:0035004 // phosphatidylinositol 3-kinase activity // traceable author statement /// NM_001256045 // GO:0035005 // 1-…	NM_001256045 // GenMAPP // G13_Signaling_Pathway /// NM_006219 // GenMAPP // G13_Signaling_Pathway /// ENST00000289153 // GenMAPP // G13_Signaling_Pathway /// ENST00000477593 // GenMAPP // G13_Signaling_Pathway /// ENST00000544716 // GenMAPP // G13_Signaling_Pathway /// AK293754 // GenMAPP // G13_Signaling_Pathway /// AK302937 // GenMAPP // G13_Signaling_Pathway /// BC045790 // GenMAPP // G13_Sig…	ENST00000289153 // Pfam // IPR000341 // Phosphatidylinositol 3-kinase Ras-binding (PI3K RBD) domain /// ENST00000289153 // Pfam // IPR000403 // Phosphatidylinositol 3-/4-kinase, catalytic domain /// ENST00000289153 // Pfam // IPR001263 // Phosphoinositide 3-kinase, accessory (PIK) domain /// ENST00000289153 // Pfam // IPR002420 // Phosphatidylinositol 3-kinase, C2 domain /// ENST00000289153 // Pf…	main	Coding	---
TC01001607.hg.1	PLA2G4A	phospholipase A2, group IVA (cytosolic, calcium-dependent)	3.55	3.28	2.69	-1.21	1.5	1.81	0.00011	0.00026	1e-05	0.00222	0.0072	0.00046	0.00428	0.00984	0.00103	TC01001607.hg.1	TC01001607.hg.1	chr1	+	186798032	186958113	224	NM_024420 // PLA2G4A // phospholipase A2, group IVA (cytosolic, calcium-dependent) // 1q25 // 5321 /// ENST00000367466 // PLA2G4A // phospholipase A2, group IVA (cytosolic, calcium-dependent) // 1q25 // 5321 /// ENST00000466600 // PLA2G4A // phospholipase A2, group IVA (cytosolic, calcium-dependent) // 1q25 // 5321 /// AK302938 // PLA2G4A // phospholipase A2, group IVA (cytosolic, calcium-depende…	NM_024420 // RefSeq // Homo sapiens phospholipase A2, group IVA (cytosolic, calcium-dependent) (PLA2G4A), transcript variant 1, mRNA. // chr1 // 100 // 100 // 0 // --- // 0 /// ENST00000367466 // ENSEMBL // phospholipase A2, group IVA (cytosolic, calcium-dependent) [gene_biotype:protein_coding transcript_biotype:protein_coding] // chr1 // 100 // 100 // 0 // --- // 0 /// ENST00000466600 // ENSEMBL…	NM_024420 // P47712 /// NM_024420 // A8K2S1 /// NM_024420 // B4DZI4 /// ENST00000367466 // P47712 /// ENST00000367466 // A8K2S1 /// ENST00000367466 // B4DZI4 /// ENST00000466600 // P47712 /// ENST00000466600 // A8K2S1 /// ENST00000466600 // B4DZI4 /// AK302938 // B4DZI4 /// AK302938 // P47712 /// AK302938 // A8K2S1 /// BC114340 // P47712 /// BC114340 // A8K2S1 /// BC114340 // B4DZI4 /// OTTHUMT00…	NM_024420 // Hs.497200 // brain| connective tissue| embryonic tissue| eye| intestine| kidney| lung| mouth| ovary| pharynx| placenta| prostate| skin| stomach| testis| uterus| vascular| colorectal tumor| gastrointestinal tumor| glioma| head and neck tumor| lung tumor| normal| ovarian tumor| soft tissue/muscle tissue tumor| uterine tumor| fetus| adult /// ENST00000367466 // Hs.497200 // brain| conne…	NM_024420 // GO:0006644 // phospholipid metabolic process // traceable author statement /// NM_024420 // GO:0006654 // phosphatidic acid biosynthetic process // traceable author statement /// NM_024420 // GO:0006663 // platelet activating factor biosynthetic process // non-traceable author statement /// NM_024420 // GO:0006690 // icosanoid metabolic process // non-traceable author statement /// N…	NM_024420 // GO:0005737 // cytoplasm // inferred from direct assay /// NM_024420 // GO:0005743 // mitochondrial inner membrane // traceable author statement /// NM_024420 // GO:0005789 // endoplasmic reticulum membrane // traceable author statement /// NM_024420 // GO:0005794 // Golgi apparatus // inferred from electronic annotation /// NM_024420 // GO:0005829 // cytosol // non-traceable author s…	NM_024420 // GO:0004622 // lysophospholipase activity // inferred from electronic annotation /// NM_024420 // GO:0004623 // phospholipase A2 activity // inferred from direct assay /// NM_024420 // GO:0004623 // phospholipase A2 activity // non-traceable author statement /// NM_024420 // GO:0004623 // phospholipase A2 activity // traceable author statement /// NM_024420 // GO:0005509 // calcium io…	NM_024420 // GenMAPP // Prostaglandin_synthesis_regulation /// NM_024420 // HumanCyc // LIPASYN-PWY /// ENST00000367466 // GenMAPP // Prostaglandin_synthesis_regulation /// ENST00000466600 // GenMAPP // Prostaglandin_synthesis_regulation /// AK302938 // GenMAPP // Prostaglandin_synthesis_regulation /// BC114340 // GenMAPP // Prostaglandin_synthesis_regulation /// OTTHUMT00000086236 // GenMAPP // …	ENST00000367466 // Pfam // IPR000008 // C2 domain /// ENST00000367466 // Pfam // IPR002642 // Lysophospholipase, catalytic domain /// OTTHUMT00000086236 // Pfam // IPR000008 // C2 domain /// OTTHUMT00000086236 // Pfam // IPR002642 // Lysophospholipase, catalytic domain	main	Coding	2 retired transcript(s) from ENSEMBL
TC01004503.hg.1	PRKACB	protein kinase, cAMP-dependent, catalytic, beta	4.73	4.29	2.96	-1.35	2.51	3.39	0.00051	3e-05	1e-05	0.00554	0.00403	0.44922	0.01068	0.00551	1	TC01004503.hg.1	TC01004503.hg.1	chr1	+	84630580	84644903	30	AY927367 // PRKACB // protein kinase, cAMP-dependent, catalytic, beta // 1p31.1 // 5567 /// AY927368 // PRKACB // protein kinase, cAMP-dependent, catalytic, beta // 1p31.1 // 5567	AY927367 // NONCODE // accn=AY927367 class=mRNAlike lncRNA name=NULL ref=H-invitational v7.5 transcriptId=HIT000332576 cpcScore=-0.8884420 cnci=-0.1866597 // chr1 // 100 // 100 // 0 // --- // 0 /// AY927368 // NONCODE // accn=AY927368 class=mRNAlike lncRNA name=NULL ref=H-invitational v7.5 transcriptId=HIT000332577 cpcScore=-0.7819340 cnci=-0.2951554 // chr1 // 100 // 100 // 0 // --- // 0	AY927367 // P22694 /// AY927367 // B2RB89 /// AY927367 // B7ZA00 /// AY927367 // B4E2L0 /// AY927368 // P22694 /// AY927368 // B2RB89 /// AY927368 // B7ZA00 /// AY927368 // B4E2L0	AY927367 // Hs.487325 // bladder| blood| bone marrow| brain| cervix| connective tissue| ear| embryonic tissue| esophagus| eye| heart| intestine| kidney| larynx| liver| lung| lymph node| mammary gland| mouth| muscle| nerve| pancreas| parathyroid| pharynx| pituitary gland| placenta| prostate| salivary gland| skin| spleen| stomach| testis| thymus| thyroid| trachea| uterus| vascular| bladder carcinom…	AY927367 // GO:0001843 // neural tube closure // inferred from electronic annotation /// AY927367 // GO:0002223 // stimulatory C-type lectin receptor signaling pathway // traceable author statement /// AY927367 // GO:0003091 // renal water homeostasis // traceable author statement /// AY927367 // GO:0005975 // carbohydrate metabolic process // traceable author statement /// AY927367 // GO:0006006…	AY927367 // GO:0005654 // nucleoplasm // traceable author statement /// AY927367 // GO:0005813 // centrosome // inferred from direct assay /// AY927367 // GO:0005829 // cytosol // traceable author statement /// AY927367 // GO:0005886 // plasma membrane // inferred from electronic annotation /// AY927367 // GO:0005952 // cAMP-dependent protein kinase complex // traceable author statement /// AY927…	AY927367 // GO:0000287 // magnesium ion binding // inferred from direct assay /// AY927367 // GO:0004691 // cAMP-dependent protein kinase activity // inferred from direct assay /// AY927367 // GO:0005515 // protein binding // inferred from physical interaction /// AY927367 // GO:0005524 // ATP binding // inferred from direct assay /// AY927367 // GO:0031625 // ubiquitin protein ligase binding // …	AY927367 // GenMAPP // G_Protein_Signaling /// AY927367 // GenMAPP // Calcium_regulation_in_cardiac_cells /// AY927367 // GenMAPP // Smooth_muscle_contraction /// AY927368 // GenMAPP // G_Protein_Signaling /// AY927368 // GenMAPP // Calcium_regulation_in_cardiac_cells /// AY927368 // GenMAPP // Smooth_muscle_contraction	---	main	NonCoding	---
TC12000881.hg.1	PTPN11	protein tyrosine phosphatase, non-receptor type 11	4.94	4.66	4.11	-1.22	1.46	1.77	3e-05	0.00093	1e-05	0.00119	0.01479	0.44922	0.00229	0.02022	1	TC12000881.hg.1	TC12000881.hg.1	chr12	+	112856155	112947717	220	NM_002834 // PTPN11 // protein tyrosine phosphatase, non-receptor type 11 // 12q24 // 5781 /// ENST00000351677 // PTPN11 // protein tyrosine phosphatase, non-receptor type 11 // 12q24 // 5781 /// ENST00000392597 // PTPN11 // protein tyrosine phosphatase, non-receptor type 11 // 12q24 // 5781 /// ENST00000531326 // PTPN11 // protein tyrosine phosphatase, non-receptor type 11 // 12q24 // 5781 /// B…	NM_002834 // RefSeq // Homo sapiens protein tyrosine phosphatase, non-receptor type 11 (PTPN11), transcript variant 1, mRNA. // chr12 // 100 // 100 // 0 // --- // 0 /// ENST00000351677 // ENSEMBL // protein tyrosine phosphatase, non-receptor type 11 [gene_biotype:protein_coding transcript_biotype:protein_coding] // chr12 // 100 // 100 // 0 // --- // 0 /// ENST00000392597 // ENSEMBL // protein tyr…	NM_002834 // Q06124 /// NM_002834 // Q96I26 /// NM_002834 // B3GUD3 /// NM_002834 // Q16344 /// NM_002834 // B3GUD5 /// NM_002834 // B3GUD4 /// ENST00000351677 // Q06124 /// ENST00000351677 // Q96I26 /// ENST00000351677 // B3GUD3 /// ENST00000351677 // Q16344 /// ENST00000351677 // B3GUD5 /// ENST00000351677 // B3GUD4 /// ENST00000392597 // Q06124 /// ENST00000392597 // Q96I26 /// ENST00000392597…	NM_002834 // Hs.506852 // ascites| bladder| blood| bone| bone marrow| brain| cervix| connective tissue| ear| embryonic tissue| esophagus| eye| heart| intestine| kidney| larynx| liver| lung| lymph| lymph node| mammary gland| mouth| muscle| nerve| ovary| pancreas| parathyroid| pharynx| placenta| prostate| skin| spleen| stomach| testis| thymus| thyroid| uterus| breast (mammary gland) tumor| cervical…	NM_002834 // GO:0000077 // DNA damage checkpoint // inferred from electronic annotation /// NM_002834 // GO:0000187 // activation of MAPK activity // inferred from electronic annotation /// NM_002834 // GO:0006641 // triglyceride metabolic process // inferred from electronic annotation /// NM_002834 // GO:0007173 // epidermal growth factor receptor signaling pathway // traceable author statement …	NM_002834 // GO:0005634 // nucleus // inferred from direct assay /// NM_002834 // GO:0005737 // cytoplasm // inferred from direct assay /// NM_002834 // GO:0005739 // mitochondrion // inferred from electronic annotation /// NM_002834 // GO:0005829 // cytosol // traceable author statement /// NM_002834 // GO:0043234 // protein complex // inferred from electronic annotation /// NM_002834 // GO:0005…	NM_002834 // GO:0004721 // phosphoprotein phosphatase activity // inferred from direct assay /// NM_002834 // GO:0004725 // protein tyrosine phosphatase activity // inferred from direct assay /// NM_002834 // GO:0004725 // protein tyrosine phosphatase activity // traceable author statement /// NM_002834 // GO:0004726 // non-membrane spanning protein tyrosine phosphatase activity // inferred from …	---	ENST00000351677 // Pfam // IPR000242 // PTP type protein phosphatase /// ENST00000351677 // Pfam // IPR000980 // SH2 domain /// ENST00000351677 // Pfam // IPR000980 // SH2 domain /// ENST00000392597 // Pfam // IPR000242 // PTP type protein phosphatase /// ENST00000392597 // Pfam // IPR000980 // SH2 domain /// ENST00000392597 // Pfam // IPR000980 // SH2 domain /// OTTHUMT00000259496 // Pfam // IPR…	main	Coding	---
TC14001643.hg.1	RALGAPA1	Ral GTPase activating protein, alpha subunit 1 (catalytic)	4.22	3.93	3.21	-1.23	1.64	2.01	0.0279	0.01355	0.00067	0.06446	0.08486	0.00258	0.12413	0.116	0.00575	TC14001643.hg.1	TC14001643.hg.1	chr14	+	36194270	36194855	30	AF085938 // RALGAPA1 // Ral GTPase activating protein, alpha subunit 1 (catalytic) // 14q13.2 // 253959	AF085938 // NONCODE // accn=AF085938 class=mRNAlike lncRNA name=Human lncRNA ref=JounralRNA transcriptId=4804 cpcScore=-1.3053000 cnci=-0.3884534 // chr14 // 100 // 100 // 0 // --- // 0	AF085938 // Q6GYQ0 /// AF085938 // A0PJ59 /// AF085938 // Q9H984 /// AF085938 // Q9Y408	AF085938 // Hs.113150 // adrenal gland| ascites| blood| bone| bone marrow| brain| connective tissue| ear| embryonic tissue| eye| intestine| kidney| larynx| liver| lung| lymph node| mammary gland| muscle| nerve| ovary| pancreas| parathyroid| pituitary gland| placenta| prostate| skin| stomach| testis| uterus|adrenal tumor| breast (mammary gland) tumor| chondrosarcoma| colorectal tumor| gastrointest…	AF085938 // GO:0006355 // regulation of transcription, DNA-templated // inferred from electronic annotation /// AF085938 // GO:0051056 // regulation of small GTPase mediated signal transduction // inferred from electronic annotation /// AF085938 // GO:0090630 // activation of GTPase activity // inferred from sequence or structural similarity /// AF085938 // GO:0043547 // positive regulation of GT…	AF085938 // GO:0005634 // nucleus // inferred from sequence or structural similarity /// AF085938 // GO:0005737 // cytoplasm // not recorded /// AF085938 // GO:0005737 // cytoplasm // inferred from sequence or structural similarity /// AF085938 // GO:0005634 // nucleus // inferred from electronic annotation /// AF085938 // GO:0005737 // cytoplasm // --- /// AF085938 // GO:0005737 // cytoplasm // …	AF085938 // GO:0005096 // GTPase activator activity // inferred from sequence or structural similarity /// AF085938 // GO:0046982 // protein heterodimerization activity // inferred from physical interaction /// AF085938 // GO:0005096 // GTPase activator activity // inferred from electronic annotation	---	---	main	NonCoding	---
TC01000979.hg.1	RAP1A	RAP1A, member of RAS oncogene family	4.57	4.25	3.53	-1.25	1.65	2.06	0.00012	7e-05	1e-05	0.0023	0.00392	0.00029	0.00443	0.00536	0.00064	TC01000979.hg.1	TC01000979.hg.1	chr1	+	112084840	112259313	190	NM_001010935 // RAP1A // RAP1A, member of RAS oncogene family // 1p13.3 // 5906 /// NM_002884 // RAP1A // RAP1A, member of RAS oncogene family // 1p13.3 // 5906 /// ENST00000356415 // RAP1A // RAP1A, member of RAS oncogene family // 1p13.3 // 5906 /// ENST00000369709 // RAP1A // RAP1A, member of RAS oncogene family // 1p13.3 // 5906 /// ENST00000494982 // RAP1A // RAP1A, member of RAS oncogene fa…	NM_001010935 // RefSeq // Homo sapiens RAP1A, member of RAS oncogene family (RAP1A), transcript variant 1, mRNA. // chr1 // 100 // 100 // 0 // --- // 0 /// NM_002884 // RefSeq // Homo sapiens RAP1A, member of RAS oncogene family (RAP1A), transcript variant 2, mRNA. // chr1 // 100 // 100 // 0 // --- // 0 /// ENST00000356415 // ENSEMBL // RAP1A, member of RAS oncogene family [gene_biotype:protein_c…	NM_001010935 // P62834 /// NM_001010935 // A8KAH9 /// NM_001010935 // Q5U0C3 /// NM_002884 // P62834 /// NM_002884 // A8KAH9 /// NM_002884 // Q5U0C3 /// ENST00000356415 // P62834 /// ENST00000356415 // A8KAH9 /// ENST00000356415 // Q5U0C3 /// ENST00000369709 // P62834 /// ENST00000369709 // A8KAH9 /// ENST00000369709 // Q5U0C3 /// ENST00000494982 // P62834 /// ENST00000494982 // A8KAH9 /// ENST00…	NM_001010935 // Hs.190334 // adipose tissue| adrenal gland| ascites| blood| bone| bone marrow| brain| cervix| connective tissue| ear| embryonic tissue| eye| heart| intestine| kidney| liver| lung| lymph| lymph node| mammary gland| muscle| nerve| ovary| pancreas| parathyroid| pharynx| pituitary gland| placenta| prostate| salivary gland| skin| spleen| stomach| testis| thyroid| trachea| umbilical cor…	NM_001010935 // GO:0000186 // activation of MAPKK activity // traceable author statement /// NM_001010935 // GO:0006112 // energy reserve metabolic process // traceable author statement /// NM_001010935 // GO:0007165 // signal transduction // traceable author statement /// NM_001010935 // GO:0007596 // blood coagulation // traceable author statement /// NM_001010935 // GO:0010976 // positive regu…	NM_001010935 // GO:0005737 // cytoplasm // inferred from direct assay /// NM_001010935 // GO:0005769 // early endosome // inferred from sequence or structural similarity /// NM_001010935 // GO:0005770 // late endosome // inferred from sequence or structural similarity /// NM_001010935 // GO:0005829 // cytosol // traceable author statement /// NM_001010935 // GO:0005886 // plasma membrane // trace…	NM_001010935 // GO:0003924 // GTPase activity // inferred from electronic annotation /// NM_001010935 // GO:0005515 // protein binding // inferred from physical interaction /// NM_001010935 // GO:0005525 // GTP binding // inferred from electronic annotation /// NM_001010935 // GO:0008565 // protein transporter activity // inferred from direct assay /// NM_001010935 // GO:0017016 // Ras GTPase bin…	---	ENST00000356415 // Pfam // IPR001806 // Small GTPase superfamily /// ENST00000369709 // Pfam // IPR001806 // Small GTPase superfamily /// OTTHUMT00000033071 // Pfam // IPR000795 // Transcription factor, GTP-binding domain /// OTTHUMT00000033071 // Pfam // IPR001806 // Small GTPase superfamily /// OTTHUMT00000033071 // Pfam // IPR006689 // Small GTPase superfamily, ARF/SAR type /// OTTHUMT00000033…	main	Coding	2 retired transcript(s) from ENSEMBL
TC12000601.hg.1	RAP1B	RAP1B, member of RAS oncogene family	4.8	4.31	3.27	-1.41	2.06	2.89	2e-05	3e-05	1e-05	0.0016	0.00399	0.44922	0.00308	0.00546	1	TC12000601.hg.1	TC12000601.hg.1	chr12	+	69004619	69054385	228	NM_001010942 // RAP1B // RAP1B, member of RAS oncogene family // 12q14 // 5908 /// NM_001251917 // RAP1B // RAP1B, member of RAS oncogene family // 12q14 // 5908 /// NM_001251918 // RAP1B // RAP1B, member of RAS oncogene family // 12q14 // 5908 /// NM_001251921 // RAP1B // RAP1B, member of RAS oncogene family // 12q14 // 5908 /// NM_001251922 // RAP1B // RAP1B, member of RAS oncogene family // 12…	NM_001010942 // RefSeq // Homo sapiens RAP1B, member of RAS oncogene family (RAP1B), transcript variant 2, mRNA. // chr12 // 100 // 100 // 0 // --- // 0 /// NM_001251917 // RefSeq // Homo sapiens RAP1B, member of RAS oncogene family (RAP1B), transcript variant 3, mRNA. // chr12 // 100 // 100 // 0 // --- // 0 /// NM_001251918 // RefSeq // Homo sapiens RAP1B, member of RAS oncogene family (RAP1B), …	NM_001010942 // P61224 /// NM_001010942 // B7ZB78 /// NM_001010942 // Q9BXV4 /// NM_001010942 // B7ZAY2 /// NM_001010942 // A0A024RB87 /// NM_001251917 // P61224 /// NM_001251917 // B7ZB78 /// NM_001251917 // Q9BXV4 /// NM_001251917 // B7ZAY2 /// NM_001251918 // P61224 /// NM_001251918 // B7ZB78 /// NM_001251918 // Q9BXV4 /// NM_001251918 // B7ZAY2 /// NM_001251921 // P61224 /// NM_001251921 // B…	NM_001010942 // Hs.369920 // adipose tissue| adrenal gland| ascites| bladder| blood| bone| bone marrow| brain| cervix| connective tissue| ear| embryonic tissue| esophagus| eye| heart| intestine| kidney| larynx| liver| lung| lymph| lymph node| mammary gland| mouth| muscle| nerve| ovary| pancreas| parathyroid| pituitary gland| placenta| prostate| salivary gland| skin| spleen| stomach| testis| thymu…	NM_001010942 // GO:0007596 // blood coagulation // traceable author statement /// NM_001010942 // GO:0008283 // cell proliferation // inferred from electronic annotation /// NM_001010942 // GO:0030033 // microvillus assembly // inferred from mutant phenotype /// NM_001010942 // GO:0030168 // platelet activation // traceable author statement /// NM_001010942 // GO:0032486 // Rap protein signal tra…	NM_001010942 // GO:0005622 // intracellular // inferred from direct assay /// NM_001010942 // GO:0005811 // lipid particle // inferred from direct assay /// NM_001010942 // GO:0005829 // cytosol // inferred from direct assay /// NM_001010942 // GO:0005886 // plasma membrane // traceable author statement /// NM_001010942 // GO:0005911 // cell-cell junction // inferred from direct assay /// NM_0010…	NM_001010942 // GO:0003924 // GTPase activity // inferred from direct assay /// NM_001010942 // GO:0005515 // protein binding // inferred from physical interaction /// NM_001010942 // GO:0005525 // GTP binding // inferred from direct assay /// NM_001010942 // GO:0019003 // GDP binding // inferred from direct assay /// NM_001010942 // GO:0032403 // protein complex binding // inferred from direct a…	NM_001010942 // GenMAPP // Integrin-mediated_cell_adhesion_KEGG /// NM_001251917 // GenMAPP // Integrin-mediated_cell_adhesion_KEGG /// NM_001251918 // GenMAPP // Integrin-mediated_cell_adhesion_KEGG /// NM_001251921 // GenMAPP // Integrin-mediated_cell_adhesion_KEGG /// NM_001251922 // GenMAPP // Integrin-mediated_cell_adhesion_KEGG /// NM_015646 // GenMAPP // Integrin-mediated_cell_adhesion_KEG…	ENST00000250559 // Pfam // IPR001806 // Small GTPase superfamily /// ENST00000341355 // Pfam // IPR001806 // Small GTPase superfamily /// ENST00000378985 // Pfam // IPR001806 // Small GTPase superfamily /// ENST00000393436 // Pfam // IPR001806 // Small GTPase superfamily /// ENST00000450214 // Pfam // IPR001806 // Small GTPase superfamily /// ENST00000537460 // Pfam // IPR001806 // Small GTPase s…	main	Coding	1 retired transcript(s) from ENSEMBL
TC05000431.hg.1	RASA1	RAS p21 protein activator (GTPase activating protein) 1	4.27	4	3.47	-1.2	1.45	1.73	0.00028	0.00165	1e-05	0.00386	0.02116	0.00029	0.00744	0.02892	0.00064	TC05000431.hg.1	TC05000431.hg.1	chr5	+	86563705	86688145	347	NM_002890 // RASA1 // RAS p21 protein activator (GTPase activating protein) 1 // 5q13.3 // 5921 /// NM_022650 // RASA1 // RAS p21 protein activator (GTPase activating protein) 1 // 5q13.3 // 5921 /// ENST00000274376 // RASA1 // RAS p21 protein activator (GTPase activating protein) 1 // 5q13.3 // 5921 /// ENST00000456692 // RASA1 // RAS p21 protein activator (GTPase activating protein) 1 // 5q13.3…	NM_002890 // RefSeq // Homo sapiens RAS p21 protein activator (GTPase activating protein) 1 (RASA1), transcript variant 1, mRNA. // chr5 // 100 // 100 // 0 // --- // 0 /// NM_022650 // RefSeq // Homo sapiens RAS p21 protein activator (GTPase activating protein) 1 (RASA1), transcript variant 2, mRNA. // chr5 // 100 // 100 // 0 // --- // 0 /// ENST00000274376 // ENSEMBL // RAS p21 protein activator…	NM_002890 // P20936 /// NM_002890 // A3KMH3 /// NM_002890 // B4DTL8 /// NM_002890 // B4DTX4 /// NM_002890 // Q7Z4M2 /// NM_002890 // Q59GK3 /// NM_002890 // Q05CU5 /// NM_022650 // P20936 /// NM_022650 // A3KMH3 /// NM_022650 // B4DTL8 /// NM_022650 // B4DTX4 /// NM_022650 // Q7Z4M2 /// NM_022650 // Q59GK3 /// NM_022650 // Q05CU5 /// ENST00000274376 // P20936 /// ENST00000274376 // A3KMH3 /// ENS…	NM_002890 // Hs.664080 // adipose tissue| adrenal gland| ascites| bladder| blood| bone| bone marrow| brain| cervix| connective tissue| ear| embryonic tissue| esophagus| eye| heart| intestine| kidney| liver| lung| lymph| lymph node| mammary gland| mouth| muscle| nerve| ovary| pancreas| parathyroid| pituitary gland| placenta| prostate| skin| spleen| stomach| testis| thymus| thyroid| trachea| uterus…	NM_002890 // GO:0000165 // MAPK cascade // traceable author statement /// NM_002890 // GO:0000186 // activation of MAPKK activity // traceable author statement /// NM_002890 // GO:0000281 // mitotic cytokinesis // inferred from sequence or structural similarity /// NM_002890 // GO:0001570 // vasculogenesis // inferred from sequence or structural similarity /// NM_002890 // GO:0001953 // negative …	NM_002890 // GO:0001726 // ruffle // inferred from electronic annotation /// NM_002890 // GO:0005737 // cytoplasm // not recorded /// NM_002890 // GO:0005737 // cytoplasm // non-traceable author statement /// NM_002890 // GO:0005829 // cytosol // traceable author statement /// NM_002890 // GO:0031235 // intrinsic component of the cytoplasmic side of the plasma membrane // not recorded /// NM_0028…	NM_002890 // GO:0001948 // glycoprotein binding // inferred from physical interaction /// NM_002890 // GO:0005096 // GTPase activator activity // not recorded /// NM_002890 // GO:0005102 // receptor binding // inferred from physical interaction /// NM_002890 // GO:0005515 // protein binding // inferred from physical interaction /// NM_002890 // GO:0019870 // potassium channel inhibitor activity /…	---	ENST00000274376 // Pfam // IPR000008 // C2 domain /// ENST00000274376 // Pfam // IPR000980 // SH2 domain /// ENST00000274376 // Pfam // IPR000980 // SH2 domain /// ENST00000274376 // Pfam // IPR001452 // SH3 domain /// ENST00000274376 // Pfam // IPR001849 // Pleckstrin homology domain /// ENST00000274376 // Pfam // IPR001936 // Ras GTPase-activating protein /// ENST00000456692 // Pfam // IPR00000…	main	Coding	1 retired transcript(s) from ENSEMBL
TC03002567.hg.1	RASA2	RAS p21 protein activator 2	3.64	3.26	2.53	-1.3	1.66	2.16	9e-05	0.00075	1e-05	0.00208	0.01293	0.00027	0.004	0.01767	0.0006	TC03002567.hg.1	TC03002567.hg.1	chr3	+	141331749	141334184	30	AK025305 // RASA2 // RAS p21 protein activator 2 // 3q22-q23 // 5922	AK025305 // NONCODE // accn=AK025305 class=mRNAlike lncRNA name=Human lncRNA ref=JounralRNA transcriptId=2066 cpcScore=-1.2841400 cnci=-0.4174984 // chr3 // 100 // 100 // 0 // --- // 0	AK025305 // Q15283 /// AK025305 // Q59GE8 /// AK025305 // B4DVC0	AK025305 // Hs.655941 // adrenal gland| blood| brain| connective tissue| embryonic tissue| eye| intestine| liver| lung| lymph node| mammary gland| muscle| ovary| pancreas| pituitary gland| prostate| skin| spleen| testis| thymus| thyroid| uterus| vascular| breast (mammary gland) tumor| chondrosarcoma| colorectal tumor| gastrointestinal tumor| germ cell tumor| head and neck tumor| liver tumor| non-…	AK025305 // GO:0000165 // MAPK cascade // traceable author statement /// AK025305 // GO:0000186 // activation of MAPKK activity // traceable author statement /// AK025305 // GO:0007165 // signal transduction // traceable author statement /// AK025305 // GO:0007173 // epidermal growth factor receptor signaling pathway // traceable author statement /// AK025305 // GO:0007264 // small GTPase mediate…	AK025305 // GO:0005737 // cytoplasm // not recorded /// AK025305 // GO:0005829 // cytosol // traceable author statement /// AK025305 // GO:0031235 // intrinsic component of the cytoplasmic side of the plasma membrane // not recorded /// AK025305 // GO:0048471 // perinuclear region of cytoplasm // inferred from electronic annotation /// AK025305 // GO:0005737 // cytoplasm // --- /// AK025305 // GO…	AK025305 // GO:0005096 // GTPase activator activity // inferred from electronic annotation /// AK025305 // GO:0046872 // metal ion binding // inferred from electronic annotation /// AK025305 // GO:0005096 // GTPase activator activity // traceable author statement	---	---	main	NonCoding	---
TC10000809.hg.1	SHOC2	SHOC2 leucine-rich repeat scaffold protein	4.57	4.42	3.67	-1.11	1.69	1.87	0.0522	0.0001	1e-05	0.09403	0.00458	0.00039	0.18108	0.00626	0.00088	TC10000809.hg.1	TC10000809.hg.1	chr10	+	112679301	112773425	192	NM_007373 // SHOC2 // SHOC2 leucine-rich repeat scaffold protein // 10q25 // 8036 /// ENST00000265277 // SHOC2 // SHOC2 leucine-rich repeat scaffold protein // 10q25 // 8036 /// ENST00000369452 // SHOC2 // SHOC2 leucine-rich repeat scaffold protein // 10q25 // 8036 /// ENST00000489390 // SHOC2 // SHOC2 leucine-rich repeat scaffold protein // 10q25 // 8036 /// AK292833 // SHOC2 // SHOC2 leucine-ri…	NM_007373 // RefSeq // Homo sapiens SHOC2 leucine-rich repeat scaffold protein (SHOC2), transcript variant 1, mRNA. // chr10 // 100 // 100 // 0 // --- // 0 /// ENST00000265277 // ENSEMBL // SHOC2 leucine-rich repeat scaffold protein [gene_biotype:protein_coding transcript_biotype:protein_coding] // chr10 // 100 // 100 // 0 // --- // 0 /// ENST00000369452 // ENSEMBL // SHOC2 leucine-rich repeat sc…	NM_007373 // Q9UQ13 /// NM_007373 // B4DDN9 /// ENST00000265277 // Q9UQ13 /// ENST00000265277 // B4DDN9 /// ENST00000369452 // Q9UQ13 /// ENST00000369452 // B4DDN9 /// ENST00000489390 // Q9UQ13 /// ENST00000489390 // B4DDN9 /// AK292833 // Q9UQ13 /// AK292833 // B4DDN9 /// AK293271 // B4DDN9 /// AK293271 // Q9UQ13 /// BC050445 // Q9UQ13 /// BC050445 // B4DDN9 /// OTTHUMT00000050355 // Q9UQ13 /// …	NM_007373 // Hs.104315 // adipose tissue| adrenal gland| bladder| blood| bone| bone marrow| brain| cervix| connective tissue| embryonic tissue| esophagus| eye| heart| intestine| kidney| larynx| liver| lung| lymph node| mammary gland| mouth| muscle| nerve| ovary| pancreas| parathyroid| pharynx| placenta| prostate| skin| stomach| testis| thymus| thyroid| trachea| uterus| vascular|adrenal tumor| bre…	NM_007373 // GO:0007265 // Ras protein signal transduction // non-traceable author statement /// NM_007373 // GO:0008543 // fibroblast growth factor receptor signaling pathway // non-traceable author statement /// NM_007373 // GO:0046579 // positive regulation of Ras protein signal transduction // inferred from mutant phenotype /// NM_007373 // GO:0050790 // regulation of catalytic activity // tr…	NM_007373 // GO:0000164 // protein phosphatase type 1 complex // inferred from direct assay /// NM_007373 // GO:0005634 // nucleus // inferred from direct assay /// NM_007373 // GO:0005654 // nucleoplasm // inferred from direct assay /// NM_007373 // GO:0005737 // cytoplasm // inferred from direct assay /// NM_007373 // GO:0005737 // cytoplasm // non-traceable author statement /// NM_007373 // GO…	NM_007373 // GO:0005515 // protein binding // inferred from physical interaction /// NM_007373 // GO:0008157 // protein phosphatase 1 binding // inferred from direct assay /// NM_007373 // GO:0019888 // protein phosphatase regulator activity // traceable author statement /// NM_007373 // GO:0019903 // protein phosphatase binding // inferred from direct assay /// ENST00000265277 // GO:0005515 // p…	---	ENST00000265277 // Pfam // IPR001611 // Leucine-rich repeat /// ENST00000265277 // Pfam // IPR001611 // Leucine-rich repeat /// ENST00000265277 // Pfam // IPR001611 // Leucine-rich repeat /// ENST00000265277 // Pfam // IPR025875 // Leucine rich repeat 4 /// ENST00000369452 // Pfam // IPR001611 // Leucine-rich repeat /// ENST00000369452 // Pfam // IPR001611 // Leucine-rich repeat /// ENST000003694…	main	Coding	---
TC02001761.hg.1	SOS1	SOS Ras	4.38	3.92	3.23	-1.37	1.61	2.21	1e-05	0.00019	1e-05	0.00606	0.00601	0.44922	0.01166	0.00822	1	TC02001761.hg.1	TC02001761.hg.1	chr2	-	39208537	39351486	404	NM_005633 // SOS1 // SOS Ras/Rac guanine nucleotide exchange factor 1 // 2p21 // 6654 /// ENST00000395038 // SOS1 // SOS Ras/Rac guanine nucleotide exchange factor 1 // 2p21 // 6654 /// ENST00000402219 // SOS1 // SOS Ras/Rac guanine nucleotide exchange factor 1 // 2p21 // 6654 /// ENST00000426016 // SOS1 // SOS Ras/Rac guanine nucleotide exchange factor 1 // 2p21 // 6654 /// ENST00000472480 // SO…	NM_005633 // RefSeq // Homo sapiens son of sevenless homolog 1 (Drosophila) (SOS1), mRNA. // chr2 // 100 // 100 // 0 // --- // 0 /// ENST00000395038 // ENSEMBL // son of sevenless homolog 1 (Drosophila) [gene_biotype:protein_coding transcript_biotype:protein_coding] // chr2 // 100 // 100 // 0 // --- // 0 /// ENST00000402219 // ENSEMBL // son of sevenless homolog 1 (Drosophila) [gene_biotype:prote…	NM_005633 // Q07889 /// NM_005633 // Q59GG9 /// ENST00000395038 // G5E9C8 /// ENST00000395038 // Q07889 /// ENST00000395038 // Q59GG9 /// ENST00000402219 // Q07889 /// ENST00000402219 // Q59GG9 /// ENST00000426016 // Q07889 /// ENST00000426016 // Q59GG9 /// ENST00000472480 // Q07889 /// ENST00000472480 // Q59GG9 /// AB209140 // Q59GG9 /// AB209140 // Q07889 /// AK301960 // Q07889 /// AK301960 // …	NM_005633 // Hs.709893 // adipose tissue| adrenal gland| blood| bone| bone marrow| brain| cervix| connective tissue| embryonic tissue| eye| heart| intestine| kidney| liver| lung| lymph node| mammary gland| mouth| muscle| nerve| ovary| pancreas| parathyroid| placenta| prostate| skin| spleen| stomach| testis| thymus| thyroid| tonsil| trachea| uterus| vascular| bladder carcinoma| breast (mammary gla…	NM_005633 // GO:0000165 // MAPK cascade // traceable author statement /// NM_005633 // GO:0000186 // activation of MAPKK activity // traceable author statement /// NM_005633 // GO:0001782 // B cell homeostasis // inferred from electronic annotation /// NM_005633 // GO:0007165 // signal transduction // non-traceable author statement /// NM_005633 // GO:0007173 // epidermal growth factor receptor s…	NM_005633 // GO:0005829 // cytosol // traceable author statement /// NM_005633 // GO:0005886 // plasma membrane // traceable author statement /// NM_005633 // GO:0014069 // postsynaptic density // inferred from electronic annotation /// NM_005633 // GO:0043025 // neuronal cell body // inferred from electronic annotation /// NM_005633 // GO:0005886 // plasma membrane // inferred from electronic an…	NM_005633 // GO:0003677 // DNA binding // inferred from electronic annotation /// NM_005633 // GO:0005088 // Ras guanyl-nucleotide exchange factor activity // not recorded /// NM_005633 // GO:0005088 // Ras guanyl-nucleotide exchange factor activity // traceable author statement /// NM_005633 // GO:0005089 // Rho guanyl-nucleotide exchange factor activity // inferred from electronic annotation //…	NM_005633 // GenMAPP // Integrin-mediated_cell_adhesion_KEGG /// ENST00000395038 // GenMAPP // Integrin-mediated_cell_adhesion_KEGG /// ENST00000402219 // GenMAPP // Integrin-mediated_cell_adhesion_KEGG /// ENST00000426016 // GenMAPP // Integrin-mediated_cell_adhesion_KEGG /// ENST00000472480 // GenMAPP // Integrin-mediated_cell_adhesion_KEGG /// AB209140 // GenMAPP // Integrin-mediated_cell_adhe…	ENST00000395038 // Pfam // IPR000219 // Dbl homology (DH) domain /// ENST00000395038 // Pfam // IPR000651 // Ras-like guanine nucleotide exchange factor, N-terminal /// ENST00000395038 // Pfam // IPR001849 // Pleckstrin homology domain /// ENST00000395038 // Pfam // IPR001895 // Ras guanine-nucleotide exchange factors catalytic domain /// ENST00000395038 // Pfam // IPR007125 // Histone H2A/H2B/H3…	main	Coding	3 retired transcript(s) from ENSEMBL
TC14001116.hg.1	SOS2	SOS Ras	3.96	3.67	3.15	-1.22	1.43	1.75	9e-05	0.0013	1e-05	0.00204	0.01833	0.00026	0.00392	0.02506	0.00058	TC14001116.hg.1	TC14001116.hg.1	chr14	-	50583846	50698276	274	NM_006939 // SOS2 // SOS Ras/Rho guanine nucleotide exchange factor 2 // 14q21 // 6655 /// ENST00000216373 // SOS2 // SOS Ras/Rho guanine nucleotide exchange factor 2 // 14q21 // 6655 /// ENST00000543680 // SOS2 // SOS Ras/Rho guanine nucleotide exchange factor 2 // 14q21 // 6655 /// ENST00000555794 // SOS2 // SOS Ras/Rho guanine nucleotide exchange factor 2 // 14q21 // 6655 /// AK302825 // SOS2 …	NM_006939 // RefSeq // Homo sapiens son of sevenless homolog 2 (Drosophila) (SOS2), mRNA. // chr14 // 100 // 100 // 0 // --- // 0 /// ENST00000216373 // ENSEMBL // son of sevenless homolog 2 (Drosophila) [gene_biotype:protein_coding transcript_biotype:protein_coding] // chr14 // 100 // 100 // 0 // --- // 0 /// ENST00000543680 // ENSEMBL // son of sevenless homolog 2 (Drosophila) [gene_biotype:pro…	NM_006939 // Q07890 /// NM_006939 // B4DJ05 /// NM_006939 // B7ZKT5 /// NM_006939 // B4DZB0 /// NM_006939 // Q59G32 /// ENST00000216373 // Q07890 /// ENST00000216373 // B4DJ05 /// ENST00000216373 // B7ZKT5 /// ENST00000216373 // B4DZB0 /// ENST00000216373 // Q59G32 /// ENST00000543680 // Q07890 /// ENST00000543680 // B4DJ05 /// ENST00000543680 // B7ZKT5 /// ENST00000543680 // B4DZB0 /// ENST00000…	NM_006939 // Hs.291533 // adrenal gland| bladder| blood| bone| bone marrow| brain| cervix| connective tissue| ear| embryonic tissue| eye| heart| intestine| kidney| larynx| liver| lung| lymph node| mammary gland| mouth| muscle| nerve| ovary| pancreas| parathyroid| placenta| prostate| salivary gland| skin| stomach| testis| thymus| thyroid| uterus| bladder carcinoma| cervical tumor| chondrosarcoma| …	NM_006939 // GO:0001782 // B cell homeostasis // inferred from electronic annotation /// NM_006939 // GO:0007264 // small GTPase mediated signal transduction // traceable author statement /// NM_006939 // GO:0007411 // axon guidance // traceable author statement /// NM_006939 // GO:0033081 // regulation of T cell differentiation in thymus // inferred from electronic annotation /// NM_006939 // GO…	NM_006939 // GO:0005829 // cytosol // traceable author statement /// NM_006939 // GO:0005622 // intracellular // inferred from electronic annotation /// ENST00000216373 // GO:0005829 // cytosol // traceable author statement /// ENST00000216373 // GO:0005622 // intracellular // inferred from electronic annotation /// ENST00000543680 // GO:0005829 // cytosol // traceable author statement /// ENST00…	NM_006939 // GO:0003677 // DNA binding // inferred from electronic annotation /// NM_006939 // GO:0005089 // Rho guanyl-nucleotide exchange factor activity // inferred from electronic annotation /// NM_006939 // GO:0005515 // protein binding // inferred from physical interaction /// NM_006939 // GO:0046982 // protein heterodimerization activity // inferred from electronic annotation /// NM_006939…	---	ENST00000216373 // Pfam // IPR000219 // Dbl homology (DH) domain /// ENST00000216373 // Pfam // IPR000651 // Ras-like guanine nucleotide exchange factor, N-terminal /// ENST00000216373 // Pfam // IPR001849 // Pleckstrin homology domain /// ENST00000216373 // Pfam // IPR001895 // Ras guanine-nucleotide exchange factors catalytic domain /// ENST00000216373 // Pfam // IPR007125 // Histone H2A/H2B/H3…	main	Coding	---
TC20001234.hg.1	STK4	serine	4.41	3.91	3.13	-1.41	1.72	2.44	2e-05	0.00093	1e-05	0.00159	0.01472	0.00046	0.00306	0.02012	0.00103	TC20001234.hg.1	TC20001234.hg.1	chr20	+	43610522	43623802	30	Z25430 // STK4 // serine/threonine kinase 4 // 20q11.2-q13.2 // 6789	Z25430 // NONCODE // accn=Z25430 class=mRNAlike lncRNA name=NULL ref=H-invitational v7.5 transcriptId=HIT000326711 cpcScore=0.9702130 cnci=-0.2649334 // chr20 // 100 // 100 // 0 // --- // 0	Z25430 // Q15452 /// Z25430 // Q13043 /// Z25430 // A0PJ51 /// Z25430 // Q59FZ4 /// Z25430 // Q5H9T5 /// Z25430 // Q9BS84	Z25430 // Hs.472838 // adipose tissue| ascites| blood| bone| bone marrow| brain| cervix| connective tissue| ear| embryonic tissue| esophagus| eye| intestine| kidney| liver| lung| lymph| lymph node| mammary gland| mouth| muscle| ovary| pancreas| pharynx| placenta| prostate| salivary gland| skin| stomach| testis| thymus| thyroid| trachea| uterus| vascular| breast (mammary gland) tumor| cervical tum…	Z25430 // GO:0000165 // MAPK cascade // not recorded /// Z25430 // GO:0000186 // activation of MAPKK activity // not recorded /// Z25430 // GO:0000902 // cell morphogenesis // inferred from direct assay /// Z25430 // GO:0001569 // patterning of blood vessels // inferred from electronic annotation /// Z25430 // GO:0001841 // neural tube formation // inferred from electronic annotation /// Z25430 /…	Z25430 // GO:0005634 // nucleus // inferred from direct assay /// Z25430 // GO:0005737 // cytoplasm // inferred from direct assay /// Z25430 // GO:0005829 // cytosol // traceable author statement /// Z25430 // GO:0043234 // protein complex // inferred from direct assay /// Z25430 // GO:0005634 // nucleus // inferred from electronic annotation /// Z25430 // GO:0005737 // cytoplasm // inferred from…	Z25430 // GO:0000287 // magnesium ion binding // inferred from direct assay /// Z25430 // GO:0004672 // protein kinase activity // inferred from genetic interaction /// Z25430 // GO:0004674 // protein serine/threonine kinase activity // not recorded /// Z25430 // GO:0004674 // protein serine/threonine kinase activity // inferred from direct assay /// Z25430 // GO:0004709 // MAP kinase kinase kina…	---	---	main	NonCoding	---
TC12000570.hg.1	TBK1	TANK-binding kinase 1	3.7	3.41	2.77	-1.23	1.56	1.91	6e-05	0.00011	1e-05	0.00167	0.00472	0.0005	0.00321	0.00645	0.00111	TC12000570.hg.1	TC12000570.hg.1	chr12	+	64845660	64895899	240	NM_013254 // TBK1 // TANK-binding kinase 1 // 12q14.1 // 29110 /// ENST00000331710 // TBK1 // TANK-binding kinase 1 // 12q14.1 // 29110 /// BC034950 // TBK1 // TANK-binding kinase 1 // 12q14.1 // 29110 /// uc001ssc.2 // TBK1 // TANK-binding kinase 1 // 12q14.1 // 29110	NM_013254 // RefSeq // Homo sapiens TANK-binding kinase 1 (TBK1), mRNA. // chr12 // 100 // 100 // 0 // --- // 0 /// ENST00000331710 // ENSEMBL // TANK-binding kinase 1 [gene_biotype:protein_coding transcript_biotype:protein_coding] // chr12 // 100 // 100 // 0 // --- // 0 /// BC034950 // GenBank // Homo sapiens TANK-binding kinase 1, mRNA (cDNA clone MGC:26196 IMAGE:4824988), complete cds. // chr1…	NM_013254 // Q9UHD2 /// NM_013254 // B4E164 /// ENST00000331710 // Q9UHD2 /// ENST00000331710 // B4E164 /// BC034950 // Q9UHD2 /// BC034950 // B4E164 /// uc001ssc.2 // Q9UHD2 /// uc001ssc.2 // B4E164	NM_013254 // Hs.505874 // ascites| bladder| blood| bone| bone marrow| brain| cervix| connective tissue| ear| embryonic tissue| esophagus| eye| heart| intestine| kidney| liver| lung| lymph| lymph node| mammary gland| mouth| muscle| nerve| ovary| pancreas| parathyroid| pharynx| pituitary gland| placenta| prostate| skin| spleen| stomach| testis| thymus| trachea| uterus| bladder carcinoma| breast (ma…	NM_013254 // GO:0002224 // toll-like receptor signaling pathway // traceable author statement /// NM_013254 // GO:0002756 // MyD88-independent toll-like receptor signaling pathway // traceable author statement /// NM_013254 // GO:0006954 // inflammatory response // traceable author statement /// NM_013254 // GO:0007249 // I-kappaB kinase/NF-kappaB signaling // traceable author statement /// NM_01…	NM_013254 // GO:0005737 // cytoplasm // inferred from direct assay /// NM_013254 // GO:0005829 // cytosol // traceable author statement /// NM_013254 // GO:0010008 // endosome membrane // traceable author statement /// NM_013254 // GO:0005737 // cytoplasm // inferred from electronic annotation /// ENST00000331710 // GO:0005737 // cytoplasm // inferred from direct assay /// ENST00000331710 // GO:0…	NM_013254 // GO:0003676 // nucleic acid binding // inferred from electronic annotation /// NM_013254 // GO:0004672 // protein kinase activity // non-traceable author statement /// NM_013254 // GO:0004674 // protein serine/threonine kinase activity // inferred from direct assay /// NM_013254 // GO:0004674 // protein serine/threonine kinase activity // traceable author statement /// NM_013254 // GO…	---	ENST00000331710 // Pfam // IPR000719 // Protein kinase domain	main	Coding	---
TC20000304.hg.1	PLCG1	phospholipase C, gamma 1	4.08787	4.17171	4.69751	1.05984	-1.43973	-1.52588	0.237174	0.00315561	4.85941e-05	0.232713	0.0326392	0.000313472	0.448161	0.0446157	0.000697821	TC20000304.hg.1	TC20000304.hg.1	chr20	+	39809096	39825427	40	ENST00000423733 // PLCG1 // phospholipase C, gamma 1 // 20q12-q13.1 // 5335	ENST00000423733 // ENSEMBL // phospholipase C, gamma 1 [gene_biotype:protein_coding transcript_biotype:processed_transcript] // chr20 // 100 // 100 // 0 // --- // 0 /// OTTHUMT00000079236 // Havana transcript // [retired]cdna:all chromosome:VEGA52:20:39809096:39825427:1 Gene:OTTHUMG00000033082 // chr20 // 100 // 100 // 0 // --- // 0	ENST00000423733 // P19174 /// ENST00000423733 // Q9UFY1 /// ENST00000423733 // B4DMA3 /// ENST00000423733 // Q4LE43	ENST00000423733 // Hs.268177 // adipose tissue| blood| bone| bone marrow| brain| connective tissue| embryonic tissue| esophagus| eye| heart| intestine| kidney| liver| lung| lymph| lymph node| mammary gland| mouth| muscle| nerve| ovary| pancreas| pharynx| placenta| prostate| skin| stomach| testis| thymus| thyroid| trachea| uterus| vascular| breast (mammary gland) tumor| chondrosarcoma| colorectal …	ENST00000423733 // GO:0000186 // activation of MAPKK activity // traceable author statement /// ENST00000423733 // GO:0001701 // in utero embryonic development // inferred from electronic annotation /// ENST00000423733 // GO:0007165 // signal transduction // non-traceable author statement /// ENST00000423733 // GO:0007165 // signal transduction // traceable author statement /// ENST00000423733 //…	ENST00000423733 // GO:0001726 // ruffle // inferred from direct assay /// ENST00000423733 // GO:0005737 // cytoplasm // inferred from direct assay /// ENST00000423733 // GO:0005829 // cytosol // inferred from direct assay /// ENST00000423733 // GO:0005829 // cytosol // traceable author statement /// ENST00000423733 // GO:0005886 // plasma membrane // inferred from direct assay /// ENST00000423733…	ENST00000423733 // GO:0004435 // phosphatidylinositol phospholipase C activity // inferred from direct assay /// ENST00000423733 // GO:0004435 // phosphatidylinositol phospholipase C activity // traceable author statement /// ENST00000423733 // GO:0004629 // phospholipase C activity // traceable author statement /// ENST00000423733 // GO:0005057 // receptor signaling protein activity // non-trace…	ENST00000423733 // GenMAPP // Smooth_muscle_contraction	---	main	Coding	1 retired transcript(s) from Havana transcript
KEGG PATHWAY: Ras signaling pathway - Homo sapiens (human) (genome.jp)

## Sheet: JAKSTAT
ID	Symbol	Gene	m0	m12	mCTRL	FC_12vs0	FC_12vsCTRL	FC_0vsCTRL	pval_12vs0	pval_12vsCTRL	pval_0vsCTRL	qval_12vs0	qval_0vsCTRL	qval_0vsCTRL	qBH_12vs0	qBH_12vsCTRL	qBH_0vsCTRL	transcript_cluster_id	probeset_id	seqname	strand	start	stop	total_probes	gene_assignment	mrna_assignment	swissprot	unigene	GO_biological_process	GO_cellular_component	GO_molecular_function	pathway	protein_domains	category	locus.type	notes
TC06002152.hg.1	IFNGR1	interferon gamma receptor 1	3.69944	3.50724	3.01277	-1.1425	1.40881	1.60957	0.00687055	0.00139501	3.22023e-05	0.0274163	0.0191413	0.000233608	0.0527985	0.0261649	0.000520037	TC06002152.hg.1	TC06002152.hg.1	chr6	-	137518621	137540586	178	NM_000416 // IFNGR1 // interferon gamma receptor 1 // 6q23.3 // 3459 /// ENST00000367739 // IFNGR1 // interferon gamma receptor 1 // 6q23.3 // 3459 /// ENST00000478333 // IFNGR1 // interferon gamma receptor 1 // 6q23.3 // 3459 /// ENST00000543628 // IFNGR1 // interferon gamma receptor 1 // 6q23.3 // 3459 /// AK294252 // IFNGR1 // interferon gamma receptor 1 // 6q23.3 // 3459 /// AK297052 // IFNGR…	NM_000416 // RefSeq // Homo sapiens interferon gamma receptor 1 (IFNGR1), mRNA. // chr6 // 100 // 100 // 0 // --- // 0 /// ENST00000367739 // ENSEMBL // interferon gamma receptor 1 [gene_biotype:protein_coding transcript_biotype:protein_coding] // chr6 // 100 // 100 // 0 // --- // 0 /// ENST00000478333 // ENSEMBL // interferon gamma receptor 1 [gene_biotype:protein_coding transcript_biotype:proce…	NM_000416 // P15260 /// NM_000416 // Q53GX8 /// NM_000416 // B4DLL6 /// NM_000416 // B2R6Q9 /// NM_000416 // A5HJZ4 /// NM_000416 // A1Z2M9 /// NM_000416 // Q9BY69 /// ENST00000367739 // P15260 /// ENST00000367739 // Q53GX8 /// ENST00000367739 // B4DLL6 /// ENST00000367739 // B2R6Q9 /// ENST00000367739 // A5HJZ4 /// ENST00000367739 // A1Z2M9 /// ENST00000367739 // Q9BY69 /// ENST00000478333 // P1…	NM_000416 // Hs.520414 // adipose tissue| adrenal gland| ascites| bladder| blood| bone| brain| cervix| connective tissue| ear| embryonic tissue| esophagus| eye| heart| intestine| kidney| liver| lung| lymph node| mammary gland| mouth| muscle| nerve| ovary| pancreas| parathyroid| pharynx| placenta| prostate| salivary gland| skin| spleen| stomach| testis| thymus| trachea| uterus| vascular|adrenal tu…	NM_000416 // GO:0007165 // signal transduction // traceable author statement /// NM_000416 // GO:0009615 // response to virus // traceable author statement /// NM_000416 // GO:0019221 // cytokine-mediated signaling pathway // not recorded /// NM_000416 // GO:0019221 // cytokine-mediated signaling pathway // traceable author statement /// NM_000416 // GO:0060333 // interferon-gamma-mediated signal…	NM_000416 // GO:0005886 // plasma membrane // not recorded /// NM_000416 // GO:0005886 // plasma membrane // traceable author statement /// NM_000416 // GO:0005887 // integral component of plasma membrane // traceable author statement /// NM_000416 // GO:0005886 // plasma membrane // --- /// NM_000416 // GO:0016020 // membrane // inferred from electronic annotation /// NM_000416 // GO:0016021 // …	NM_000416 // GO:0004906 // interferon-gamma receptor activity // traceable author statement /// NM_000416 // GO:0005515 // protein binding // inferred from physical interaction /// NM_000416 // GO:0019955 // cytokine binding // inferred from electronic annotation /// ENST00000367739 // GO:0004906 // interferon-gamma receptor activity // traceable author statement /// ENST00000367739 // GO:0005515…	---	ENST00000367739 // Pfam // IPR003961 // Fibronectin type III /// ENST00000367739 // Pfam // IPR021126 // Interferon gamma receptor, poxvirus/mammal /// ENST00000543628 // Pfam // IPR003961 // Fibronectin type III /// ENST00000543628 // Pfam // IPR021126 // Interferon gamma receptor, poxvirus/mammal /// OTTHUMT00000042401 // Pfam // IPR003961 // Fibronectin type III /// OTTHUMT00000042401 // Pfam …	main	Coding	2 retired transcript(s) from ENSEMBL
TC09000035.hg.1	JAK2	Janus kinase 2	3.82372	3.50327	2.86726	-1.24872	1.55403	1.94054	3.59457e-05	0.000285184	1.41798e-05	0.00126814	0.0075029	0.449215	0.0024422	0.010256	1	TC09000035.hg.1	TC09000035.hg.1	chr9	+	4985033	5128183	374	NM_004972 // JAK2 // Janus kinase 2 // 9p24 // 3717 /// ENST00000381652 // JAK2 // Janus kinase 2 // 9p24 // 3717 /// ENST00000487310 // JAK2 // Janus kinase 2 // 9p24 // 3717 /// AK292525 // JAK2 // Janus kinase 2 // 9p24 // 3717 /// BC039695 // JAK2 // Janus kinase 2 // 9p24 // 3717 /// OTTHUMT00000051609 // JAK2 // Janus kinase 2 // 9p24 // 3717 /// OTTHUMT00000051610 // JAK2 // Janus kinase 2…	NM_004972 // RefSeq // Homo sapiens Janus kinase 2 (JAK2), mRNA. // chr9 // 100 // 100 // 0 // --- // 0 /// ENST00000381652 // ENSEMBL // Janus kinase 2 [gene_biotype:protein_coding transcript_biotype:protein_coding] // chr9 // 100 // 100 // 0 // --- // 0 /// ENST00000487310 // ENSEMBL // Janus kinase 2 [gene_biotype:protein_coding transcript_biotype:processed_transcript] // chr9 // 100 // 100 //…	NM_004972 // O60674 /// NM_004972 // G8FPZ9 /// NM_004972 // B4DYV1 /// NM_004972 // A8K910 /// NM_004972 // Q8IXP2 /// ENST00000381652 // O60674 /// ENST00000381652 // G8FPZ9 /// ENST00000381652 // B4DYV1 /// ENST00000381652 // A8K910 /// ENST00000381652 // Q8IXP2 /// ENST00000487310 // O60674 /// ENST00000487310 // G8FPZ9 /// ENST00000487310 // B4DYV1 /// ENST00000487310 // A8K910 /// ENST00000…	NM_004972 // Hs.656213 // adipose tissue| bone| bone marrow| brain| connective tissue| eye| intestine| kidney| liver| lung| lymph node| mammary gland| muscle| ovary| pancreas| placenta| prostate| skin| spleen| stomach| testis| thymus| trachea| uterus| vascular| chondrosarcoma| colorectal tumor| gastrointestinal tumor| germ cell tumor| kidney tumor| leukemia| liver tumor| lung tumor| non-neoplasia…	NM_004972 // GO:0000165 // MAPK cascade // traceable author statement /// NM_004972 // GO:0000186 // activation of MAPKK activity // traceable author statement /// NM_004972 // GO:0002250 // adaptive immune response // inferred from electronic annotation /// NM_004972 // GO:0006325 // chromatin organization // traceable author statement /// NM_004972 // GO:0006468 // protein phosphorylation // tr…	NM_004972 // GO:0005634 // nucleus // inferred from direct assay /// NM_004972 // GO:0005654 // nucleoplasm // traceable author statement /// NM_004972 // GO:0005737 // cytoplasm // inferred from direct assay /// NM_004972 // GO:0005829 // cytosol // traceable author statement /// NM_004972 // GO:0005856 // cytoskeleton // inferred from electronic annotation /// NM_004972 // GO:0005901 // caveola…	NM_004972 // GO:0004672 // protein kinase activity // non-traceable author statement /// NM_004972 // GO:0004713 // protein tyrosine kinase activity // not recorded /// NM_004972 // GO:0004713 // protein tyrosine kinase activity // inferred from direct assay /// NM_004972 // GO:0004713 // protein tyrosine kinase activity // inferred from sequence or structural similarity /// NM_004972 // GO:00047…	---	ENST00000381652 // Pfam // IPR000980 // SH2 domain /// ENST00000381652 // Pfam // IPR001245 // Serine-threonine/tyrosine-protein kinase catalytic domain /// ENST00000381652 // Pfam // IPR001245 // Serine-threonine/tyrosine-protein kinase catalytic domain /// OTTHUMT00000051609 // Pfam // IPR000719 // Protein kinase domain /// OTTHUMT00000051609 // Pfam // IPR000719 // Protein kinase domain /// OT…	main	Coding	3 retired transcript(s) from Havana transcript, ENSEMBL
TC01000730.hg.1	LEPR	leptin receptor	4.41111	3.9536	3.59882	-1.37317	1.27879	1.75599	1.41798e-05	0.0155721	1.42648e-05	0.519263	0.092589	0.000337247	1	0.126563	0.000750746	TC01000730.hg.1	TC01000730.hg.1	chr1	+	65886131	66107242	430	NM_001003679 // LEPR // leptin receptor // 1p31 // 3953 /// NM_001003680 // LEPR // leptin receptor // 1p31 // 3953 /// NM_001198681 // LEPROT // leptin receptor overlapping transcript // 1p31.3 // 54741 /// NM_001198683 // LEPROT // leptin receptor overlapping transcript // 1p31.3 // 54741 /// NM_001198687 // LEPR // leptin receptor // 1p31 // 3953 /// NM_001198688 // LEPR // leptin receptor // …	NM_001003679 // RefSeq // Homo sapiens leptin receptor (LEPR), transcript variant 3, mRNA. // chr1 // 100 // 100 // 0 // --- // 0 /// NM_001003680 // RefSeq // Homo sapiens leptin receptor (LEPR), transcript variant 2, mRNA. // chr1 // 100 // 100 // 0 // --- // 0 /// NM_001198681 // RefSeq // Homo sapiens leptin receptor overlapping transcript (LEPROT), transcript variant 2, mRNA. // chr1 // 100 …	NM_001003679 // P48357 /// NM_001003679 // A2RRQ4 /// NM_001003679 // A8K2E3 /// NM_001003679 // Q4G138 /// NM_001003680 // P48357 /// NM_001003680 // A2RRQ4 /// NM_001003680 // A8K2E3 /// NM_001003680 // Q4G138 /// NM_001198681 // O15243 /// NM_001198681 // A0A087X0N2 /// NM_001198683 // O15243 /// NM_001198687 // P48357 /// NM_001198687 // A2RRQ4 /// NM_001198687 // A8K2E3 /// NM_001198687 // Q…	NM_001003679 // Hs.723178 // adipose tissue| adrenal gland| bone| bone marrow| brain| cervix| connective tissue| embryonic tissue| eye| heart| intestine| kidney| liver| lung| mouth| muscle| nerve| pancreas| placenta| prostate| skin| stomach| testis| thymus| trachea| uterus| vascular| cervical tumor| chondrosarcoma| gastrointestinal tumor| germ cell tumor| head and neck tumor| kidney tumor| leukem…	NM_001003679 // GO:0006112 // energy reserve metabolic process // traceable author statement /// NM_001003679 // GO:0007166 // cell surface receptor signaling pathway // traceable author statement /// NM_001003679 // GO:0007275 // multicellular organismal development // traceable author statement /// NM_001003679 // GO:0008203 // cholesterol metabolic process // inferred from electronic annotatio…	NM_001003679 // GO:0005576 // extracellular region // inferred from electronic annotation /// NM_001003679 // GO:0005886 // plasma membrane // traceable author statement /// NM_001003679 // GO:0016021 // integral component of membrane // inferred from electronic annotation /// NM_001003679 // GO:0043235 // receptor complex // inferred from direct assay /// NM_001003679 // GO:0005886 // plasma mem…	NM_001003679 // GO:0004888 // transmembrane signaling receptor activity // traceable author statement /// NM_001003679 // GO:0004896 // cytokine receptor activity // inferred from electronic annotation /// NM_001003679 // GO:0005515 // protein binding // inferred from physical interaction /// NM_001003679 // GO:0042802 // identical protein binding // inferred from physical interaction /// NM_0010…	---	ENST00000344610 // Pfam // IPR010457 // Immunoglobulin C2-set-like, ligand-binding /// ENST00000349533 // Pfam // IPR010457 // Immunoglobulin C2-set-like, ligand-binding /// ENST00000371058 // Pfam // IPR010457 // Immunoglobulin C2-set-like, ligand-binding /// ENST00000371059 // Pfam // IPR010457 // Immunoglobulin C2-set-like, ligand-binding /// ENST00000371060 // Pfam // IPR010457 // Immunoglobu…	main	Coding	---
TC18000487.hg.1	PIAS2	protein inhibitor of activated STAT 2	4.10008	3.84629	3.45226	-1.19233	1.31406	1.5668	0.000317301	0.00939861	3.0685e-05	0.00416173	0.0670112	0.000226914	0.00801468	0.0916001	0.000505135	TC18000487.hg.1	TC18000487.hg.1	chr18	-	44390023	44500123	218	NM_004671 // PIAS2 // protein inhibitor of activated STAT 2 // 18q21.1 // 9063 /// NM_173206 // PIAS2 // protein inhibitor of activated STAT 2 // 18q21.1 // 9063 /// ENST00000324794 // PIAS2 // protein inhibitor of activated STAT 2 // 18q21.1 // 9063 /// ENST00000398654 // PIAS2 // protein inhibitor of activated STAT 2 // 18q21.1 // 9063 /// ENST00000545673 // PIAS2 // protein inhibitor of activa…	NM_004671 // RefSeq // Homo sapiens protein inhibitor of activated STAT, 2 (PIAS2), transcript variant beta, mRNA. // chr18 // 100 // 100 // 0 // --- // 0 /// NM_173206 // RefSeq // Homo sapiens protein inhibitor of activated STAT, 2 (PIAS2), transcript variant alpha, mRNA. // chr18 // 100 // 100 // 0 // --- // 0 /// ENST00000324794 // ENSEMBL // protein inhibitor of activated STAT, 2 [gene_bioty…	NM_004671 // O75928 /// NM_004671 // B4DGW0 /// NM_004671 // Q2TA77 /// NM_173206 // O75928 /// NM_173206 // B4DGW0 /// NM_173206 // Q2TA77 /// ENST00000324794 // O75928 /// ENST00000324794 // B4DGW0 /// ENST00000324794 // Q2TA77 /// ENST00000398654 // A0A0A0MS92 /// ENST00000398654 // O75928 /// ENST00000398654 // B4DGW0 /// ENST00000398654 // Q2TA77 /// ENST00000545673 // B4DGW0 /// ENST0000054…	NM_004671 // Hs.657844 // adrenal gland| ascites| bone| brain| embryonic tissue| eye| kidney| liver| lung| mammary gland| mouth| muscle| ovary| pancreas| parathyroid| pituitary gland| prostate| skin| spleen| stomach| testis| thymus| thyroid| tonsil| uterus| vascular| breast (mammary gland) tumor| chondrosarcoma| gastrointestinal tumor| germ cell tumor| glioma| head and neck tumor| liver tumor| lu…	NM_004671 // GO:0006351 // transcription, DNA-templated // inferred from electronic annotation /// NM_004671 // GO:0016925 // protein sumoylation // inferred from direct assay /// NM_004671 // GO:0016925 // protein sumoylation // inferred from electronic annotation /// NM_004671 // GO:0016925 // protein sumoylation // traceable author statement /// NM_004671 // GO:0030521 // androgen receptor sig…	NM_004671 // GO:0005634 // nucleus // inferred from direct assay /// NM_004671 // GO:0005654 // nucleoplasm // inferred from direct assay /// NM_004671 // GO:0005654 // nucleoplasm // traceable author statement /// NM_004671 // GO:0016605 // PML body // inferred from direct assay /// NM_004671 // GO:0016607 // nuclear speck // inferred from electronic annotation /// NM_004671 // GO:0005634 // nuc…	NM_004671 // GO:0003677 // DNA binding // inferred from electronic annotation /// NM_004671 // GO:0003713 // transcription coactivator activity // non-traceable author statement /// NM_004671 // GO:0005515 // protein binding // inferred from physical interaction /// NM_004671 // GO:0008134 // transcription factor binding // inferred from direct assay /// NM_004671 // GO:0008270 // zinc ion bindin…	---	ENST00000324794 // Pfam // IPR004181 // Zinc finger, MIZ-type /// ENST00000324794 // Pfam // IPR023321 // PINIT domain /// ENST00000545673 // Pfam // IPR004181 // Zinc finger, MIZ-type	main	Coding	2 retired transcript(s) from ENSEMBL
[truncated: 9 more rows]

## Sheet: cellcycle
ID	Symbol	Gene	m0	m12	mCTRL	FC_12vs0	FC_12vsCTRL	FC_0vsCTRL	pval_12vs0	pval_12vsCTRL	pval_0vsCTRL	qval_12vs0	qval_0vsCTRL	qval_0vsCTRL	qBH_12vs0	qBH_12vsCTRL	qBH_0vsCTRL	transcript_cluster_id	probeset_id	seqname	strand	start	stop	total_probes	gene_assignment	mrna_assignment	swissprot	unigene	GO_biological_process	GO_cellular_component	GO_molecular_function	pathway	protein_domains	category	locus.type	notes
[truncated: 55 more rows]

## Sheet: NF-KB
ID	Symbol	Gene	m0	m12	mCTRL	FC_12vs0	FC_12vsCTRL	FC_0vsCTRL	pval_12vs0	pval_12vsCTRL	pval_0vsCTRL	qval_12vs0	qval_0vsCTRL	qval_0vsCTRL	qBH_12vs0	qBH_12vsCTRL	qBH_0vsCTRL	transcript_cluster_id	probeset_id	seqname	strand	start	stop	total_probes	gene_assignment	mrna_assignment	swissprot	unigene	GO_biological_process	GO_cellular_component	GO_molecular_function	pathway	protein_domains	category	locus.type	notes
[truncated: 16 more rows]

## Sheet: ABC transporters
ID	Symbol	Gene	m0	m12	mCTRL	FC_12vs0	FC_12vsCTRL	FC_0vsCTRL	pval_12vs0	pval_12vsCTRL	pval_0vsCTRL	qval_12vs0	qval_0vsCTRL	qval_0vsCTRL	qBH_12vs0	qBH_12vsCTRL	qBH_0vsCTRL	transcript_cluster_id	probeset_id	seqname	strand	start	stop	total_probes	gene_assignment	mrna_assignment	swissprot	unigene	GO_biological_process	GO_cellular_component	GO_molecular_function	pathway	protein_domains	category	locus.type	notes
[truncated: 5 more rows]
